# Supplementary material for: (Quinoline-2-carboxyl­ato-κO)(quinoline-2-carb­oxy­lic acid-κO)bis­(quinoline-2-carb­oxy­lic acid-κ2 N,O)potassium
Source: Acta Crystallogr Sect E Struct Rep Online. 2010 Jul 17;66(Pt 8):m948. doi: 10.1107/S1600536810027510 (PMC3007487; doi:10.1107/S1600536810027510)
Supplement: Supplementary file 1 [file e-66-0m948-sup1.cif]

##############################################################################
###                                                                        ###
###        Electronic paper (Acta Crystallographica Section E)             ###
###                                                                        ###
##############################################################################
#                                                                            #
# This CIF contains the data in a paper accepted for publication in Acta     #
# Crystallographica Section E. It conforms to the requirements of Notes      #
# for Authors for Section E, and has been peer reviewed under the auspices   #
# of the IUCr Commission on Journals.                                        #
#                                                                            #
# Full details of the Crystallographic Information File format               #
# are given in the paper "The Crystallographic Information File (CIF):       #
# a New Standard Archive File for Crystallography" by S. R. Hall, F. H.      #
# Allen and I. D. Brown [Acta Cryst. (1991), A47, 655-685].                  #
#                                                                            #
# The current version of the core CIF dictionary is obtainable from          #
# ftp://ftp.iucr.org/pub/cif_core.dic. The current version number is 2.4.    #
#                                                                            #
# Software is freely available for graphical display of the structure(s) in  #
# this CIF.  For information consult the CIF home page http://www.iucr.org/  #
# cif/home.html                                                              #
#                                                                            #
# This file may be used for bona fide research purposes within the           #
# scientific community so long as proper attribution is given to the journal # 
# article from which it was obtained.                                        #
#                                                                            #
##############################################################################
                                             
data_global
_audit_creation_method     SHELXL-97
_journal_date_recd_electronic     2010-07-10
_journal_date_accepted     2010-07-11
_journal_name_full     'Acta Crystallographica, Section E'
_journal_year     2010
_journal_volume     66
_journal_issue      8
_journal_page_first     m948
_journal_page_last     m948
_journal_paper_category     QM
_journal_coeditor_code     JH2182
_publ_contact_author
;
     Dr. Seik Weng Ng
     Department of Chemistry
     University of Malaya
     50603 Kuala Lumpur
     Malaysia
;
_publ_contact_author_email     seikweng@um.edu.my
_publ_contact_author_fax     '03 7967 4193'
_publ_contact_author_phone     '03 7967 6778'
_publ_section_title
;
(Quinoline-2-carboxylato-\k<i>O</i>)(quinoline-2-carboxylic
acid-\k<i>O</i>)bis(quinoline-2-carboxylic
acid-\k^2^<i>N</i>,<i>O</i>)potassium
;
loop_
    _publ_author_name
    _publ_author_address
    'Ng, Seik Weng'
;
Department of Chemistry
University of Malaya
50603 Kuala Lumpur
Malaysia
;
_publ_section_synopsis     .
data_I
_audit_creation_method     SHELXL-97
_chemical_name_systematic
;
(Quinoline-2-carboxylato-\k<i>O</i>)(quinoline-2-carboxylic
acid-\k<i>O</i>)bis(quinoline-2-carboxylic
acid-\k^2^<i>N</i>,<i>O</i>)potassium
;
_chemical_name_common     ?
_chemical_formula_moiety     'C40 H27 K N4 O8'
_chemical_formula_sum     'C40 H27 K N4 O8'
_chemical_formula_iupac     '[K (C10 H6 N O2) (C10 H7 N O2)3]'
_chemical_formula_weight     730.76
_chemical_melting_point     ?
_symmetry_cell_setting     orthorhombic
_symmetry_space_group_name_H-M     'I b c a'
_symmetry_space_group_name_Hall     '-I 2b 2c'
loop_
    _symmetry_equiv_pos_as_xyz
    'x, y, z'
    '-x+1/2, -y, z+1/2'
    '-x, y+1/2, -z+1/2'
    'x+1/2, -y+1/2, -z'
    'x+1/2, y+1/2, z+1/2'
    '-x+1, -y+1/2, z+1'
    '-x+1/2, y+1, -z+1'
    'x+1, -y+1, -z+1/2'
    '-x, -y, -z'
    'x-1/2, y, -z-1/2'
    'x, -y-1/2, z-1/2'
    '-x-1/2, y-1/2, z'
    '-x+1/2, -y+1/2, -z+1/2'
    'x, y+1/2, -z'
    'x+1/2, -y, z'
    '-x, y, z+1/2'
_cell_length_a     17.8679(10)
_cell_length_b     18.3617(10)
_cell_length_c     20.5162(11)
_cell_angle_alpha     90.00
_cell_angle_beta     90.00
_cell_angle_gamma     90.00
_cell_volume     6731.1(6)
_cell_formula_units_Z     8
_cell_measurement_reflns_used     8761
_cell_measurement_theta_min     2.2
_cell_measurement_theta_max     27.4
_cell_measurement_temperature     100(2)
_exptl_crystal_description     Prism
_exptl_crystal_colour     Colorless
_exptl_crystal_size_max     0.24
_exptl_crystal_size_mid     0.08
_exptl_crystal_size_min     0.04
_exptl_crystal_density_diffrn     1.442
_exptl_crystal_density_meas     ?
_exptl_crystal_density_method     'not measured'
_exptl_crystal_F_000     3024
_exptl_absorpt_coefficient_mu     0.222
_exptl_absorpt_correction_type     multi-scan
_exptl_absorpt_process_details     '(SADABS; Sheldrick, 1996)'
_exptl_absorpt_correction_T_min     0.9487
_exptl_absorpt_correction_T_max     0.9912
_diffrn_ambient_temperature     100(2)
_diffrn_radiation_type     MoK\a
_diffrn_radiation_wavelength     0.71073
_diffrn_radiation_source     'fine-focus sealed tube'
_diffrn_radiation_monochromator     graphite
_diffrn_measurement_device_type     'Bruker SMART APEX diffractometer'
_diffrn_measurement_method     '\w scans'
_diffrn_detector_area_resol_mean     ?
_diffrn_reflns_number     40797
_diffrn_reflns_av_R_equivalents     0.0745
_diffrn_reflns_av_sigmaI/netI     0.0328
_diffrn_reflns_theta_min     1.99
_diffrn_reflns_theta_max     27.50
_diffrn_reflns_theta_full     27.50
_diffrn_measured_fraction_theta_max     1.000
_diffrn_measured_fraction_theta_full     1.000
_diffrn_reflns_limit_h_min     -23
_diffrn_reflns_limit_h_max     23
_diffrn_reflns_limit_k_min     -23
_diffrn_reflns_limit_k_max     23
_diffrn_reflns_limit_l_min     -26
_diffrn_reflns_limit_l_max     26
_diffrn_standards_number     0
_diffrn_standards_interval_count     0
_diffrn_standards_interval_time     0
_diffrn_standards_decay_%     0
_reflns_number_total     3888
_reflns_number_gt     3025
_reflns_threshold_expression     I>2\s(I)
_refine_ls_structure_factor_coef     Fsqd
_refine_ls_matrix_type     full
_refine_ls_R_factor_all     0.0514
_refine_ls_R_factor_gt     0.0350
_refine_ls_wR_factor_gt     0.0916
_refine_ls_wR_factor_ref     0.1023
_refine_ls_goodness_of_fit_ref     1.012
_refine_ls_restrained_S_all     1.012
_refine_ls_number_reflns     3888
_refine_ls_number_parameters     248
_refine_ls_number_restraints     2
_refine_ls_hydrogen_treatment     mixed
_refine_ls_weighting_scheme     calc
_refine_ls_weighting_details
         'calc w=1/[\s^2^(Fo^2^)+(0.0526P)^2^+5.6795P] where P=(Fo^2^+2Fc^2^)/3'
_atom_sites_solution_hydrogens     geom
_atom_sites_solution_primary     direct
_atom_sites_solution_secondary     difmap
_refine_ls_shift/su_max     0.001
_refine_ls_shift/su_mean     0.001
_refine_diff_density_max     0.319
_refine_diff_density_min     -0.537
_refine_ls_extinction_method     none
_refine_ls_extinction_coef     ?
loop_
    _atom_type_symbol
    _atom_type_description
    _atom_type_scat_dispersion_real
    _atom_type_scat_dispersion_imag
    _atom_type_scat_source
    'C' 'C' 0.0033 0.0016
                         'International Tables Vol C Tables 4.2.6.8 and 6.1.1.4'
    'H' 'H' 0.0000 0.0000
                         'International Tables Vol C Tables 4.2.6.8 and 6.1.1.4'
    'N' 'N' 0.0061 0.0033
                         'International Tables Vol C Tables 4.2.6.8 and 6.1.1.4'
    'O' 'O' 0.0106 0.0060
                         'International Tables Vol C Tables 4.2.6.8 and 6.1.1.4'
    'K' 'K' 0.2009 0.2494
                         'International Tables Vol C Tables 4.2.6.8 and 6.1.1.4'
_computing_data_collection     'APEX2 (Bruker, 2009)'
_computing_cell_refinement     'SAINT (Bruker, 2009)'
_computing_data_reduction     'SAINT (Bruker, 2009)'
_computing_structure_solution     'SHELXS97 (Sheldrick, 2008)'
_computing_structure_refinement     'SHELXL97 (Sheldrick, 2008)'
_computing_molecular_graphics     'X-SEED (Barbour, 2001)'
_computing_publication_material     'publCIF (Westrip, 2010)'
loop_
    _atom_site_type_symbol
    _atom_site_label
    _atom_site_fract_x
    _atom_site_fract_y
    _atom_site_fract_z
    _atom_site_U_iso_or_equiv
    _atom_site_adp_type
    _atom_site_calc_flag
    _atom_site_refinement_flags
    _atom_site_occupancy
    _atom_site_disorder_assembly
    _atom_site_disorder_group
    K K1 0.21891(3) 0.5000 0.2500 0.02083(13) Uani d S 1 . .
    O O1 0.11657(7) 0.56758(6) 0.17738(6) 0.0256(3) Uani d . 1 . .
    O O2 0.03124(6) 0.65608(6) 0.16390(6) 0.0232(3) Uani d D 1 . .
    O O3 0.43403(7) 0.52894(7) 0.30384(5) 0.0257(3) Uani d D 1 . .
    O O4 0.32794(6) 0.47403(6) 0.33533(5) 0.0245(3) Uani d . 1 . .
    N N1 0.17250(7) 0.64593(7) 0.28227(6) 0.0183(3) Uani d . 1 . .
    N N2 0.45505(7) 0.58087(7) 0.42560(6) 0.0171(3) Uani d . 1 . .
    C C1 0.09152(8) 0.62730(9) 0.19030(7) 0.0190(3) Uani d . 1 . .
    C C2 0.12794(8) 0.67785(9) 0.23938(7) 0.0175(3) Uani d . 1 . .
    C C3 0.11455(9) 0.75361(9) 0.23657(7) 0.0193(3) Uani d . 1 . .
    H H3A 0.0804 0.7733 0.2057 0.023 Uiso calc R 1 . .
    C C4 0.15184(8) 0.79806(9) 0.27927(7) 0.0195(3) Uani d . 1 . .
    H H4 0.1460 0.8494 0.2769 0.023 Uiso calc R 1 . .
    C C5 0.19914(8) 0.76670(8) 0.32701(7) 0.0179(3) Uani d . 1 . .
    C C6 0.23871(9) 0.80868(9) 0.37409(8) 0.0210(3) Uani d . 1 . .
    H H6 0.2348 0.8603 0.3738 0.025 Uiso calc R 1 . .
    C C7 0.28244(9) 0.77496(9) 0.41982(8) 0.0236(4) Uani d . 1 . .
    H H7 0.3086 0.8034 0.4511 0.028 Uiso calc R 1 . .
    C C8 0.28908(9) 0.69785(9) 0.42095(8) 0.0236(4) Uani d . 1 . .
    H H8 0.3192 0.6751 0.4532 0.028 Uiso calc R 1 . .
    C C9 0.25237(9) 0.65638(9) 0.37590(7) 0.0216(3) Uani d . 1 . .
    H H9 0.2572 0.6049 0.3769 0.026 Uiso calc R 1 . .
    C C10 0.20707(8) 0.68960(8) 0.32758(7) 0.0173(3) Uani d . 1 . .
    C C11 0.38543(9) 0.50923(8) 0.34589(7) 0.0184(3) Uani d . 1 . .
    C C12 0.40191(8) 0.53220(8) 0.41573(7) 0.0164(3) Uani d . 1 . .
    C C13 0.36025(9) 0.49993(9) 0.46699(8) 0.0203(3) Uani d . 1 . .
    H H13 0.3214 0.4662 0.4577 0.024 Uiso calc R 1 . .
    C C14 0.37688(9) 0.51806(9) 0.53016(8) 0.0218(3) Uani d . 1 . .
    H H14 0.3505 0.4960 0.5652 0.026 Uiso calc R 1 . .
    C C15 0.43344(9) 0.56978(9) 0.54274(7) 0.0192(3) Uani d . 1 . .
    C C16 0.45424(10) 0.59128(9) 0.60692(8) 0.0238(4) Uani d . 1 . .
    H H16 0.4301 0.5700 0.6435 0.029 Uiso calc R 1 . .
    C C17 0.50871(10) 0.64237(10) 0.61602(8) 0.0272(4) Uani d . 1 . .
    H H17 0.5220 0.6566 0.6590 0.033 Uiso calc R 1 . .
    C C18 0.54557(10) 0.67443(10) 0.56217(8) 0.0264(4) Uani d . 1 . .
    H H18 0.5833 0.7100 0.5693 0.032 Uiso calc R 1 . .
    C C19 0.52729(9) 0.65450(9) 0.49966(8) 0.0225(3) Uani d . 1 . .
    H H19 0.5523 0.6763 0.4638 0.027 Uiso calc R 1 . .
    C C20 0.47121(8) 0.60139(8) 0.48864(7) 0.0175(3) Uani d . 1 . .
    H H2 0.0082(13) 0.6266(11) 0.1393(10) 0.057(8) Uiso d D 1 . .
    H H3 0.433(2) 0.512(3) 0.2662(12) 0.051(14) Uiso d PD 0.50 . .
loop_
    _atom_site_aniso_label
    _atom_site_aniso_U_11
    _atom_site_aniso_U_22
    _atom_site_aniso_U_33
    _atom_site_aniso_U_12
    _atom_site_aniso_U_13
    _atom_site_aniso_U_23
    K1 0.0202(2) 0.0198(2) 0.0225(2) 0.000 0.000 -0.00261(19)
    O1 0.0249(6) 0.0250(6) 0.0270(6) 0.0012(5) -0.0050(5) -0.0085(5)
    O2 0.0218(6) 0.0250(6) 0.0227(6) -0.0007(5) -0.0062(5) -0.0032(5)
    O3 0.0272(6) 0.0359(7) 0.0140(6) -0.0066(5) 0.0024(5) -0.0049(5)
    O4 0.0262(6) 0.0257(6) 0.0217(6) -0.0064(5) -0.0023(5) -0.0033(5)
    N1 0.0183(6) 0.0201(7) 0.0163(6) -0.0014(5) 0.0018(5) -0.0021(5)
    N2 0.0176(6) 0.0182(7) 0.0154(6) 0.0019(5) 0.0001(5) -0.0012(5)
    C1 0.0183(7) 0.0215(8) 0.0171(7) -0.0022(6) 0.0020(6) -0.0008(6)
    C2 0.0150(7) 0.0214(8) 0.0161(7) -0.0016(6) 0.0026(6) -0.0026(6)
    C3 0.0175(7) 0.0225(8) 0.0180(7) 0.0013(6) 0.0008(6) 0.0002(6)
    C4 0.0180(7) 0.0195(8) 0.0210(7) 0.0012(6) 0.0044(6) -0.0027(6)
    C5 0.0148(7) 0.0207(8) 0.0182(7) 0.0000(6) 0.0038(6) -0.0034(6)
    C6 0.0205(8) 0.0215(8) 0.0211(7) -0.0017(6) 0.0036(6) -0.0051(6)
    C7 0.0212(8) 0.0304(9) 0.0191(7) -0.0024(7) 0.0008(6) -0.0070(7)
    C8 0.0224(8) 0.0305(9) 0.0178(7) 0.0036(7) -0.0023(6) -0.0014(6)
    C9 0.0224(8) 0.0225(8) 0.0198(7) 0.0031(6) 0.0012(6) -0.0018(6)
    C10 0.0168(7) 0.0198(8) 0.0154(7) -0.0005(6) 0.0037(5) -0.0029(6)
    C11 0.0214(8) 0.0169(8) 0.0169(7) 0.0021(6) -0.0018(6) -0.0009(6)
    C12 0.0160(7) 0.0171(7) 0.0162(7) 0.0031(6) -0.0001(5) -0.0011(6)
    C13 0.0213(8) 0.0196(8) 0.0201(7) -0.0021(6) -0.0004(6) 0.0008(6)
    C14 0.0245(8) 0.0241(9) 0.0168(7) 0.0008(7) 0.0020(6) 0.0022(6)
    C15 0.0214(8) 0.0198(8) 0.0164(7) 0.0056(6) -0.0011(6) -0.0020(6)
    C16 0.0285(9) 0.0275(9) 0.0155(7) 0.0066(7) -0.0007(6) -0.0024(6)
    C17 0.0301(9) 0.0299(9) 0.0216(8) 0.0075(7) -0.0070(7) -0.0094(7)
    C18 0.0231(8) 0.0255(9) 0.0306(9) 0.0022(7) -0.0066(7) -0.0077(7)
    C19 0.0210(8) 0.0226(8) 0.0239(8) 0.0006(7) -0.0009(6) -0.0027(6)
    C20 0.0176(7) 0.0180(8) 0.0170(7) 0.0050(6) -0.0010(6) -0.0018(6)
loop_
    _geom_bond_atom_site_label_1
    _geom_bond_atom_site_label_2
    _geom_bond_site_symmetry_2
    _geom_bond_distance
    _geom_bond_publ_flag
    K1 O4 . 2.6622(12) ?
    K1 O4 8_455 2.6622(12) ?
    K1 O1 8_455 2.6653(12) ?
    K1 O1 . 2.6653(12) ?
    K1 N1 8_455 2.8820(13) ?
    K1 N1 . 2.8820(13) ?
    O1 C1 . 1.2137(19) ?
    O2 C1 . 1.3163(19) ?
    O2 H2 . 0.846(10) ?
    O3 C11 . 1.2765(19) ?
    O3 H3 . 0.836(10) ?
    O4 C11 . 1.2327(19) ?
    N1 C2 . 1.323(2) ?
    N1 C10 . 1.3742(19) ?
    N2 C12 . 1.320(2) ?
    N2 C20 . 1.3777(19) ?
    C1 C2 . 1.516(2) ?
    C2 C3 . 1.413(2) ?
    C3 C4 . 1.370(2) ?
    C3 H3A . 0.9500 ?
    C4 C5 . 1.416(2) ?
    C4 H4 . 0.9500 ?
    C5 C6 . 1.424(2) ?
    C5 C10 . 1.423(2) ?
    C6 C7 . 1.369(2) ?
    C6 H6 . 0.9500 ?
    C7 C8 . 1.421(2) ?
    C7 H7 . 0.9500 ?
    C8 C9 . 1.365(2) ?
    C8 H8 . 0.9500 ?
    C9 C10 . 1.418(2) ?
    C9 H9 . 0.9500 ?
    C11 C12 . 1.522(2) ?
    C12 C13 . 1.418(2) ?
    C13 C14 . 1.371(2) ?
    C13 H13 . 0.9500 ?
    C14 C15 . 1.411(2) ?
    C14 H14 . 0.9500 ?
    C15 C20 . 1.423(2) ?
    C15 C16 . 1.424(2) ?
    C16 C17 . 1.365(2) ?
    C16 H16 . 0.9500 ?
    C17 C18 . 1.414(3) ?
    C17 H17 . 0.9500 ?
    C18 C19 . 1.373(2) ?
    C18 H18 . 0.9500 ?
    C19 C20 . 1.416(2) ?
    C19 H19 . 0.9500 ?
loop_
    _geom_angle_atom_site_label_1
    _geom_angle_atom_site_label_2
    _geom_angle_atom_site_label_3
    _geom_angle_site_symmetry_1
    _geom_angle_site_symmetry_3
    _geom_angle
    _geom_angle_publ_flag
    O4 K1 O4 . 8_455 85.93(5) ?
    O4 K1 O1 . 8_455 92.93(4) ?
    O4 K1 O1 8_455 8_455 162.38(3) ?
    O4 K1 O1 . . 162.38(4) ?
    O4 K1 O1 8_455 . 92.93(4) ?
    O1 K1 O1 8_455 . 93.36(5) ?
    O4 K1 N1 . 8_455 101.25(4) ?
    O4 K1 N1 8_455 8_455 103.07(4) ?
    O1 K1 N1 8_455 8_455 59.88(4) ?
    O1 K1 N1 . 8_455 96.14(4) ?
    O4 K1 N1 . . 103.07(4) ?
    O4 K1 N1 8_455 . 101.25(4) ?
    O1 K1 N1 8_455 . 96.14(4) ?
    O1 K1 N1 . . 59.88(4) ?
    N1 K1 N1 8_455 . 146.55(5) ?
    C1 O1 K1 . . 123.47(10) ?
    C1 O2 H2 . . 112.7(17) ?
    C11 O3 H3 . . 120(3) ?
    C11 O4 K1 . . 129.15(10) ?
    C2 N1 C10 . . 117.50(13) ?
    C2 N1 K1 . . 115.60(10) ?
    C10 N1 K1 . . 124.64(10) ?
    C12 N2 C20 . . 118.69(13) ?
    O1 C1 O2 . . 125.07(14) ?
    O1 C1 C2 . . 122.68(14) ?
    O2 C1 C2 . . 112.25(13) ?
    N1 C2 C3 . . 124.42(14) ?
    N1 C2 C1 . . 115.38(14) ?
    C3 C2 C1 . . 120.19(13) ?
    C4 C3 C2 . . 118.55(14) ?
    C4 C3 H3A . . 120.7 ?
    C2 C3 H3A . . 120.7 ?
    C3 C4 C5 . . 119.35(15) ?
    C3 C4 H4 . . 120.3 ?
    C5 C4 H4 . . 120.3 ?
    C4 C5 C6 . . 123.06(15) ?
    C4 C5 C10 . . 118.02(14) ?
    C6 C5 C10 . . 118.92(14) ?
    C7 C6 C5 . . 120.24(15) ?
    C7 C6 H6 . . 119.9 ?
    C5 C6 H6 . . 119.9 ?
    C6 C7 C8 . . 120.63(15) ?
    C6 C7 H7 . . 119.7 ?
    C8 C7 H7 . . 119.7 ?
    C9 C8 C7 . . 120.31(15) ?
    C9 C8 H8 . . 119.8 ?
    C7 C8 H8 . . 119.8 ?
    C8 C9 C10 . . 120.50(15) ?
    C8 C9 H9 . . 119.7 ?
    C10 C9 H9 . . 119.7 ?
    N1 C10 C9 . . 118.60(14) ?
    N1 C10 C5 . . 122.02(14) ?
    C9 C10 C5 . . 119.38(14) ?
    O4 C11 O3 . . 126.64(14) ?
    O4 C11 C12 . . 118.16(14) ?
    O3 C11 C12 . . 115.20(13) ?
    N2 C12 C13 . . 123.15(14) ?
    N2 C12 C11 . . 118.12(13) ?
    C13 C12 C11 . . 118.73(13) ?
    C14 C13 C12 . . 119.07(15) ?
    C14 C13 H13 . . 120.5 ?
    C12 C13 H13 . . 120.5 ?
    C13 C14 C15 . . 119.46(15) ?
    C13 C14 H14 . . 120.3 ?
    C15 C14 H14 . . 120.3 ?
    C14 C15 C20 . . 118.15(14) ?
    C14 C15 C16 . . 122.87(15) ?
    C20 C15 C16 . . 118.97(15) ?
    C17 C16 C15 . . 120.21(16) ?
    C17 C16 H16 . . 119.9 ?
    C15 C16 H16 . . 119.9 ?
    C16 C17 C18 . . 120.75(15) ?
    C16 C17 H17 . . 119.6 ?
    C18 C17 H17 . . 119.6 ?
    C19 C18 C17 . . 120.52(16) ?
    C19 C18 H18 . . 119.7 ?
    C17 C18 H18 . . 119.7 ?
    C18 C19 C20 . . 120.06(16) ?
    C18 C19 H19 . . 120.0 ?
    C20 C19 H19 . . 120.0 ?
    N2 C20 C19 . . 119.10(14) ?
    N2 C20 C15 . . 121.42(14) ?
    C19 C20 C15 . . 119.47(14) ?
loop_
    _geom_torsion_atom_site_label_1
    _geom_torsion_atom_site_label_2
    _geom_torsion_atom_site_label_3
    _geom_torsion_atom_site_label_4
    _geom_torsion_site_symmetry_1
    _geom_torsion_site_symmetry_2
    _geom_torsion_site_symmetry_3
    _geom_torsion_site_symmetry_4
    _geom_torsion
    _geom_torsion_publ_flag
    O4 K1 O1 C1 . . . . -19.8(2) ?
    O4 K1 O1 C1 8_455 . . . -105.57(12) ?
    O1 K1 O1 C1 8_455 . . . 90.90(12) ?
    N1 K1 O1 C1 8_455 . . . 150.95(12) ?
    N1 K1 O1 C1 . . . . -4.26(11) ?
    O4 K1 O4 C11 8_455 . . . 45.39(12) ?
    O1 K1 O4 C11 8_455 . . . -152.23(13) ?
    O1 K1 O4 C11 . . . . -41.5(2) ?
    N1 K1 O4 C11 8_455 . . . 147.92(13) ?
    N1 K1 O4 C11 . . . . -55.23(13) ?
    O4 K1 N1 C2 . . . . 167.93(10) ?
    O4 K1 N1 C2 8_455 . . . 79.54(11) ?
    O1 K1 N1 C2 8_455 . . . -97.62(10) ?
    O1 K1 N1 C2 . . . . -7.30(10) ?
    N1 K1 N1 C2 8_455 . . . -56.46(10) ?
    O4 K1 N1 C10 . . . . 5.47(12) ?
    O4 K1 N1 C10 8_455 . . . -82.91(11) ?
    O1 K1 N1 C10 8_455 . . . 99.93(11) ?
    O1 K1 N1 C10 . . . . -169.75(13) ?
    N1 K1 N1 C10 8_455 . . . 141.09(12) ?
    K1 O1 C1 O2 . . . . -165.66(11) ?
    K1 O1 C1 C2 . . . . 14.9(2) ?
    C10 N1 C2 C3 . . . . 1.0(2) ?
    K1 N1 C2 C3 . . . . -162.79(11) ?
    C10 N1 C2 C1 . . . . 179.71(12) ?
    K1 N1 C2 C1 . . . . 15.95(16) ?
    O1 C1 C2 N1 . . . . -21.4(2) ?
    O2 C1 C2 N1 . . . . 159.12(13) ?
    O1 C1 C2 C3 . . . . 157.39(15) ?
    O2 C1 C2 C3 . . . . -22.09(19) ?
    N1 C2 C3 C4 . . . . 2.5(2) ?
    C1 C2 C3 C4 . . . . -176.21(14) ?
    C2 C3 C4 C5 . . . . -3.5(2) ?
    C3 C4 C5 C6 . . . . -178.65(14) ?
    C3 C4 C5 C10 . . . . 1.3(2) ?
    C4 C5 C6 C7 . . . . 178.70(15) ?
    C10 C5 C6 C7 . . . . -1.3(2) ?
    C5 C6 C7 C8 . . . . 0.1(2) ?
    C6 C7 C8 C9 . . . . 0.6(2) ?
    C7 C8 C9 C10 . . . . -0.2(2) ?
    C2 N1 C10 C9 . . . . 177.15(13) ?
    K1 N1 C10 C9 . . . . -20.70(18) ?
    C2 N1 C10 C5 . . . . -3.3(2) ?
    K1 N1 C10 C5 . . . . 158.83(10) ?
    C8 C9 C10 N1 . . . . 178.53(14) ?
    C8 C9 C10 C5 . . . . -1.0(2) ?
    C4 C5 C10 N1 . . . . 2.2(2) ?
    C6 C5 C10 N1 . . . . -177.82(13) ?
    C4 C5 C10 C9 . . . . -178.25(14) ?
    C6 C5 C10 C9 . . . . 1.7(2) ?
    K1 O4 C11 O3 . . . . -53.0(2) ?
    K1 O4 C11 C12 . . . . 127.14(12) ?
    C20 N2 C12 C13 . . . . 0.2(2) ?
    C20 N2 C12 C11 . . . . -179.12(13) ?
    O4 C11 C12 N2 . . . . -167.51(14) ?
    O3 C11 C12 N2 . . . . 12.7(2) ?
    O4 C11 C12 C13 . . . . 13.2(2) ?
    O3 C11 C12 C13 . . . . -166.67(14) ?
    N2 C12 C13 C14 . . . . -2.0(2) ?
    C11 C12 C13 C14 . . . . 177.30(14) ?
    C12 C13 C14 C15 . . . . 1.8(2) ?
    C13 C14 C15 C20 . . . . 0.1(2) ?
    C13 C14 C15 C16 . . . . -179.71(15) ?
    C14 C15 C16 C17 . . . . -179.08(15) ?
    C20 C15 C16 C17 . . . . 1.1(2) ?
    C15 C16 C17 C18 . . . . -0.3(2) ?
    C16 C17 C18 C19 . . . . -0.2(3) ?
    C17 C18 C19 C20 . . . . -0.1(2) ?
    C12 N2 C20 C19 . . . . -178.94(14) ?
    C12 N2 C20 C15 . . . . 1.8(2) ?
    C18 C19 C20 N2 . . . . -178.40(14) ?
    C18 C19 C20 C15 . . . . 0.9(2) ?
    C14 C15 C20 N2 . . . . -1.9(2) ?
    C16 C15 C20 N2 . . . . 177.87(14) ?
    C14 C15 C20 C19 . . . . 178.81(14) ?
    C16 C15 C20 C19 . . . . -1.4(2) ?
loop_
    _geom_hbond_atom_site_label_D
    _geom_hbond_atom_site_label_H
    _geom_hbond_atom_site_label_A
    _geom_hbond_site_symmetry_A
    _geom_hbond_distance_DH
    _geom_hbond_distance_HA
    _geom_hbond_distance_DA
    _geom_hbond_angle_DHA
    _geom_hbond_publ_flag
    O2 H2 N2 10_556 0.850(10)
                            1.840(10)
                                    2.671(2) 167(2) yes
    O3 H3 O3 8_455 0.840(10)
                           1.620(10)
                                   2.452(2) 175(6) yes
