# Supplementary material for: (Quinoline-2-carboxyl­ato-κO)(quinoline-2-carb­oxy­lic acid-κO)bis­(quinoline-2-carb­oxy­lic acid-κ2 N,O)potassium
Source: Acta Crystallogr Sect E Struct Rep Online. 2010 Jul 17;66(Pt 8):m948. doi: 10.1107/S1600536810027510 (PMC3007487; doi:10.1107/S1600536810027510)
Supplement: Supplementary file 2 [file e-66-0m948-Isup2.hkl]

# 
# h,k,l, Fc-squared, Fo-squared, sigma(Fo-squared) and status flag 
# 
data_I
_shelx_title '  Ibca' 
_shelx_refln_list_code          4 
_shelx_F_calc_maximum      513.30 
_exptl_crystal_F_000      3024.00 
_reflns_d_resolution_high  0.7696 
 
loop_ 
 _symmetry_equiv_pos_as_xyz 
 'x, y, z' 
 '-x+1/2, -y, z+1/2' 
 '-x, y+1/2, -z+1/2' 
 'x+1/2, -y+1/2, -z' 
 'x+1/2, y+1/2, z+1/2' 
 '-x+1, -y+1/2, z+1' 
 '-x+1/2, y+1, -z+1' 
 'x+1, -y+1, -z+1/2' 
 '-x, -y, -z' 
 'x-1/2, y, -z-1/2' 
 'x, -y-1/2, z-1/2' 
 '-x-1/2, y-1/2, z' 
 '-x+1/2, -y+1/2, -z+1/2' 
 'x, y+1/2, -z' 
 'x+1/2, -y, z' 
 '-x, y, z+1/2' 
 
_cell_length_a    17.8679 
_cell_length_b    18.3617 
_cell_length_c    20.5162 
_cell_angle_alpha  90.000 
_cell_angle_beta   90.000 
_cell_angle_gamma  90.000 
 
_shelx_F_squared_multiplier     1.000 
 
loop_ 
 _refln_index_h 
 _refln_index_k 
 _refln_index_l 
 _refln_F_squared_calc 
 _refln_F_squared_meas 
 _refln_F_squared_sigma 
 _refln_observed_status 
   2   0   0     3881.44     3940.12    115.73 o 
   4   0   0     1074.47      966.16     58.96 o 
   6   0   0     9056.07     8146.82    255.70 o 
   8   0   0      255.66      284.69     61.39 o 
  10   0   0     1732.08     1634.73    125.12 o 
  12   0   0    52454.17    54634.78   1273.52 o 
  14   0   0     4112.98     4510.94    166.10 o 
  16   0   0     2703.69     2715.40    144.71 o 
  18   0   0     3096.77     3188.71    239.76 o 
  20   0   0     1485.84     1229.99    164.77 o 
  22   0   0     1807.30     1837.46    448.86 o 
   0   2   0    22577.04    22806.75    518.21 o 
   2   2   0    81029.83    81600.08   1390.89 o 
   4   2   0   134808.19   139302.23   2225.28 o 
   6   2   0    13212.10    12978.97    225.14 o 
   8   2   0      879.77      880.47     40.67 o 
  10   2   0     2322.82     2540.17     79.74 o 
  12   2   0      151.45      328.58     51.64 o 
  14   2   0       28.05      -20.56     40.37 o 
  16   2   0      672.60      813.78     70.78 o 
  18   2   0     8396.59     8290.32    278.34 o 
  20   2   0     4296.47     4409.37    287.67 o 
  22   2   0     1849.30     1627.52    288.21 o 
   0   4   0    32736.88    31956.96    727.57 o 
   2   4   0   263473.38   244777.45   4340.00 o 
   4   4   0   155324.53   161002.27   2744.87 o 
   6   4   0    14793.18    15319.32    261.97 o 
   8   4   0        0.57       53.04     24.64 o 
  10   4   0    19124.91    21205.06    395.30 o 
  12   4   0    11577.67    11712.76    223.19 o 
  14   4   0    25488.82    25763.42    516.93 o 
  16   4   0      325.20      312.46    101.35 o 
  18   4   0    11218.47    11223.58    363.84 o 
  20   4   0      342.37      436.73     89.13 o 
  22   4   0      767.97      821.90    248.92 o 
   0   6   0   260442.16   251653.11   5650.38 o 
   2   6   0    43494.35    42091.13    750.95 o 
   4   6   0     6123.21     5569.32    108.60 o 
   6   6   0    12289.28    12274.58    217.23 o 
   8   6   0    13941.63    15471.51    293.57 o 
  10   6   0     1793.42     1788.66     72.58 o 
  12   6   0      603.69      684.71     56.76 o 
  14   6   0      667.16      617.09     61.08 o 
  16   6   0     1889.44     1685.22     95.85 o 
  18   6   0      163.99      129.39     79.08 o 
  20   6   0     3211.17     3330.84    179.92 o 
  22   6   0      331.73      119.46     95.90 o 
   0   8   0     3381.58     2497.44    121.96 o 
   2   8   0     2624.03     2133.90     67.37 o 
   4   8   0     1188.96     1775.58     61.78 o 
   6   8   0     4108.19     4199.93     93.69 o 
   8   8   0     5310.64     5476.83    132.54 o 
  10   8   0    15375.48    16245.13    316.89 o 
  12   8   0      951.07     1002.64     71.34 o 
  14   8   0       68.21       91.22     47.65 o 
  16   8   0     2425.33     2120.06    133.99 o 
  18   8   0      470.13      585.33     99.43 o 
  20   8   0     2296.11     2454.06    245.45 o 
   0  10   0     3531.87     3404.95    117.87 o 
   2  10   0    33437.62    33769.55    618.13 o 
   4  10   0      290.99      374.17     37.67 o 
   6  10   0     1466.09     1407.87     62.59 o 
   8  10   0       10.34       59.14     30.37 o 
  10  10   0     1542.05     1600.97     75.43 o 
  12  10   0    17935.52    18284.09    411.91 o 
  14  10   0    15718.70    16027.27    440.66 o 
  16  10   0     4782.92     4858.99    249.16 o 
  18  10   0      762.59      618.74    185.12 o 
  20  10   0      220.93       47.00     92.34 o 
   0  12   0    49983.83    52435.70   1343.51 o 
   2  12   0     3869.62     4550.43    124.42 o 
   4  12   0     3342.82     3220.27     99.45 o 
   6  12   0      199.87      270.66     52.85 o 
   8  12   0     3621.28     3636.17    132.75 o 
  10  12   0     7516.71     7402.33    212.07 o 
  12  12   0    37538.76    37491.51    834.00 o 
  14  12   0     2638.93     2662.49    224.66 o 
  16  12   0      584.59      543.52     96.03 o 
  18  12   0      475.20      357.91    143.65 o 
  20  12   0     1564.75     1763.53    155.67 o 
   0  14   0    12615.68    13210.35    451.66 o 
   2  14   0     1882.00     1949.65    106.65 o 
   4  14   0     1628.64     1566.67     74.94 o 
   6  14   0      531.42      609.43     67.54 o 
   8  14   0     1135.83     1088.90     84.02 o 
  10  14   0       14.10      -74.72     56.63 o 
  12  14   0      165.03      137.33     66.83 o 
  14  14   0     4164.13     4075.85    294.51 o 
  16  14   0      517.96      622.62    100.15 o 
  18  14   0     1303.28     1432.89    370.78 o 
   0  16   0      183.52       -1.39    105.81 o 
   2  16   0    14792.27    14409.46    377.77 o 
   4  16   0     7211.43     6938.72    209.29 o 
   6  16   0     5248.97     5409.09    219.65 o 
   8  16   0     5691.84     5803.86    187.18 o 
  10  16   0     5821.19     6165.12    200.20 o 
  12  16   0     4116.56     4394.09    174.38 o 
  14  16   0    11481.37    11056.20    511.53 o 
  16  16   0      566.59      283.98    142.85 o 
   0  18   0     4312.37     3966.54    305.95 o 
   2  18   0     1116.92     1495.77    134.26 o 
   4  18   0     1426.76     1347.51    141.30 o 
   6  18   0      133.06       19.99     90.53 o 
   8  18   0     2408.35     2531.12    191.95 o 
  10  18   0        2.88       10.71     97.47 o 
  12  18   0     3686.39     3971.49    466.57 o 
  14  18   0     1946.14     1970.38    330.01 o 
   0  20   0     1945.02     1899.31    216.84 o 
   2  20   0     2945.07     2824.46    173.92 o 
   4  20   0     6318.19     6519.60    257.37 o 
   6  20   0     2823.33     2609.33    192.89 o 
   8  20   0     3880.23     3679.52    225.97 o 
  10  20   0      199.41       75.66    128.39 o 
  12  20   0      155.43       33.32    127.46 o 
   0  22   0        2.44     -203.37    230.59 o 
   2  22   0     2099.55     2484.61    183.60 o 
   4  22   0     1976.59     2311.85    278.93 o 
   6  22   0        1.87      101.03    113.39 o 
   8  22   0      147.78      222.81    123.67 o 
   2   1   1       42.15      -12.73      8.49 o 
   4   1   1     6847.32     6218.07     81.31 o 
   6   1   1     1197.14      752.22     27.19 o 
   8   1   1    13693.01    12494.15    157.37 o 
  10   1   1    28248.52    26287.06    314.03 o 
  12   1   1       77.28       87.29     29.97 o 
  14   1   1        0.75        2.72     23.89 o 
  16   1   1      100.99       65.52     25.70 o 
  18   1   1      730.05      823.62    110.09 o 
  20   1   1       49.77      -71.84     93.91 o 
  22   1   1     4540.29     4622.71    377.35 o 
   1   2   1     4665.56     4216.08     57.34 o 
   3   2   1      105.44      163.59     14.19 o 
   5   2   1     7364.69     7922.61    103.75 o 
   7   2   1        3.58       78.50     35.09 o 
   9   2   1     2936.47     2911.98     55.80 o 
  11   2   1     3620.31     3791.49     69.08 o 
  13   2   1     3393.57     3488.61     70.46 o 
  15   2   1     1257.14     1425.09     54.32 o 
  17   2   1       56.87       72.27     32.41 o 
  19   2   1      177.64      146.68     59.89 o 
  21   2   1      250.46      209.70     91.67 o 
  23   2   1      223.71       75.15     68.85 o 
   2   3   1    82783.74    81500.02    977.19 o 
   4   3   1    18744.91    16271.75    199.37 o 
   6   3   1     3081.83     2453.87     45.01 o 
   8   3   1    13995.60    12135.93    153.71 o 
  10   3   1    20490.70    20037.70    244.97 o 
  12   3   1    14157.94    14647.63    190.05 o 
  14   3   1     1437.15     1522.99     53.50 o 
  16   3   1      597.79      639.81     57.27 o 
  18   3   1      981.86     1011.29     83.82 o 
  20   3   1      246.09      296.72     57.11 o 
  22   3   1     1556.55     1239.45    128.53 o 
   1   4   1     9987.34     9372.77    119.50 o 
   3   4   1   130649.22   131770.41   1480.94 o 
   5   4   1   120864.46   126580.78   1478.40 o 
   7   4   1    20212.01    21487.04    265.72 o 
   9   4   1    14513.84    15458.21    195.86 o 
  11   4   1        7.20      -15.15     19.75 o 
  13   4   1      117.31      151.83     29.52 o 
  15   4   1      385.43      395.90     41.40 o 
  17   4   1      561.50      633.99     66.23 o 
  19   4   1      568.47      576.25     57.03 o 
  21   4   1      425.01      374.43     82.16 o 
   2   5   1    64929.77    63995.02    878.89 o 
   4   5   1    15864.96    13238.33    172.00 o 
   6   5   1    15005.19    14113.50    179.11 o 
   8   5   1     5761.02     5184.74     83.17 o 
  10   5   1    20923.56    20792.56    277.73 o 
  12   5   1     1293.25     1184.46     44.38 o 
  14   5   1       81.92      111.81     33.96 o 
  16   5   1     2398.40     2411.33     77.75 o 
  18   5   1      252.77      196.42     45.79 o 
  20   5   1      224.39      163.75     47.51 o 
  22   5   1     4355.25     4828.41    175.35 o 
   1   6   1      974.08     1220.28     29.60 o 
   3   6   1    27799.62    27889.24    357.20 o 
   5   6   1     1021.02     1010.63     32.56 o 
   7   6   1     2740.27     2896.87     56.46 o 
   9   6   1     3484.72     3791.01     70.78 o 
  11   6   1     2990.14     3305.48     70.51 o 
  13   6   1      564.79      606.66     40.92 o 
  15   6   1     1467.88     1618.20     81.39 o 
  17   6   1      110.15       45.30     38.30 o 
  19   6   1       15.39      -45.27     40.55 o 
  21   6   1      385.72      353.60     58.68 o 
   2   7   1     1153.29     1195.56     34.89 o 
   4   7   1    15950.05    15694.00    211.22 o 
   6   7   1    27414.10    26296.57    320.75 o 
   8   7   1       21.63       81.70     23.50 o 
  10   7   1      122.14       49.16     23.25 o 
  12   7   1     1111.16     1053.78     47.66 o 
  14   7   1     6666.29     6768.94    126.83 o 
  16   7   1      134.86       69.63     54.22 o 
  18   7   1     3821.63     3628.70    123.47 o 
  20   7   1      944.47      978.61     89.18 o 
  22   7   1     1014.12     1027.94    128.54 o 
   1   8   1     2779.75     3142.87     54.92 o 
   3   8   1    13783.38    14859.56    201.77 o 
   5   8   1    24472.27    26329.15    344.74 o 
   7   8   1    79392.88    84919.67   1003.36 o 
   9   8   1    13331.92    13899.16    185.68 o 
  11   8   1     1759.95     1818.35     56.33 o 
  13   8   1      373.52      361.72     40.47 o 
  15   8   1       36.97      -34.51     33.56 o 
  17   8   1      668.72      766.22     72.95 o 
  19   8   1      345.23      250.29     65.21 o 
  21   8   1     1273.19     1218.11    111.08 o 
   2   9   1    15580.11    17984.91    248.42 o 
   4   9   1      487.81      337.81     25.86 o 
   6   9   1    16137.94    15362.15    189.78 o 
   8   9   1    10390.04     9648.97    136.19 o 
  10   9   1        3.18       61.72     25.94 o 
  12   9   1     7058.67     6983.91    122.30 o 
  14   9   1     5970.74     5949.76    122.01 o 
  16   9   1       43.55        4.27     90.66 o 
  18   9   1     1487.62     1403.90     89.28 o 
  20   9   1        0.58      -29.62     57.48 o 
   1  10   1     1789.22     1998.68     43.29 o 
   3  10   1     8864.17     9664.73    142.78 o 
   5  10   1     2042.60     2642.22     63.08 o 
   7  10   1     8787.40     9239.71    133.17 o 
   9  10   1     4015.67     4366.93     85.35 o 
  11  10   1     2577.87     2861.21    114.43 o 
  13  10   1      920.65     1088.57    132.04 o 
  15  10   1     1054.56     1062.15     81.70 o 
  17  10   1       37.27      -49.61     48.98 o 
  19  10   1        6.02       68.31     57.54 o 
  21  10   1       32.57      -50.06     86.66 o 
   2  11   1     1443.50     1648.47     46.09 o 
   4  11   1     3210.98     3537.71     73.31 o 
   6  11   1     4653.26     4247.52     84.28 o 
   8  11   1     5710.17     5335.51    116.21 o 
  10  11   1     3503.80     3476.30     94.71 o 
  12  11   1     1091.89     1056.73     76.38 o 
  14  11   1     1695.93     1911.86    108.81 o 
  16  11   1     3284.22     3180.36    169.17 o 
  18  11   1       29.35       43.22     56.30 o 
  20  11   1     1503.84     1942.87    176.91 o 
   1  12   1     3480.20     4075.80     81.62 o 
   3  12   1     3905.32     4374.64     84.88 o 
   5  12   1      567.92      683.79     35.64 o 
   7  12   1       93.49      118.67     34.38 o 
   9  12   1      921.47      991.11     56.30 o 
  11  12   1    30142.30    29834.80    461.90 o 
  13  12   1      193.38      330.90     53.44 o 
  15  12   1     2390.78     2360.27    139.44 o 
  17  12   1      243.64      228.35     98.54 o 
  19  12   1        7.45        5.26     57.89 o 
   2  13   1     6476.59     6570.32    114.55 o 
   4  13   1      957.05      936.52     40.83 o 
   6  13   1     6090.47     5549.02    167.87 o 
   8  13   1        6.58      -19.63     40.48 o 
  10  13   1      229.32      231.02     57.47 o 
  12  13   1     4170.58     4303.99    114.48 o 
  14  13   1     5518.65     5650.58    148.85 o 
  16  13   1     2110.98     2168.72    196.24 o 
  18  13   1       52.21      -34.10     80.33 o 
   1  14   1      162.07      294.62     41.18 o 
   3  14   1     4618.54     4829.93     96.85 o 
   5  14   1      128.19      127.16     29.17 o 
   7  14   1     6446.21     5763.65    325.41 o 
   9  14   1     2770.17     2897.95     88.37 o 
  11  14   1     2013.39     2179.33     98.46 o 
  13  14   1      403.76      344.51     78.57 o 
  15  14   1     5287.25     4927.87    159.00 o 
  17  14   1        0.04      -57.73     55.48 o 
   2  15   1     8011.36     7932.87    158.19 o 
   4  15   1      592.89      440.67     48.99 o 
   6  15   1     3231.64     3257.50     89.41 o 
   8  15   1    11924.35    11650.20    223.06 o 
  10  15   1      847.73      800.12     60.10 o 
  12  15   1      243.25      221.80     69.63 o 
  14  15   1        0.48      -70.28     48.56 o 
  16  15   1      108.94       43.00     78.70 o 
  18  15   1        1.80       19.87     90.53 o 
   1  16   1     2201.73     2049.44     81.37 o 
   3  16   1     1129.42     1459.33     69.14 o 
   5  16   1     1072.39      865.95     79.62 o 
   7  16   1      223.66      198.38     50.14 o 
   9  16   1      364.08      341.56     47.53 o 
  11  16   1      152.46      113.81     59.41 o 
  13  16   1     6232.43     5724.02    152.60 o 
  15  16   1     1575.08     1062.40    164.94 o 
  17  16   1      787.95      605.28    130.20 o 
   2  17   1     4677.30     4707.39    126.08 o 
   4  17   1      273.50      384.33     68.78 o 
   6  17   1       13.10       46.69     63.92 o 
   8  17   1     3355.29     3531.41    130.61 o 
  10  17   1      985.58      984.18     95.03 o 
  12  17   1     3143.16     3422.85    169.75 o 
  14  17   1     1231.65     1055.01     81.55 o 
  16  17   1      344.75      348.44     89.54 o 
   1  18   1      545.24      455.27     55.50 o 
   3  18   1     1121.55     1025.31     85.81 o 
   5  18   1      317.97      289.02     70.65 o 
   7  18   1       90.41       32.29     65.73 o 
   9  18   1       98.02       18.29     68.02 o 
  11  18   1       15.01      -10.99     69.71 o 
  13  18   1      276.85      224.83     98.84 o 
  15  18   1      142.91      111.82    153.20 o 
   2  19   1      404.72      483.85     73.37 o 
   4  19   1      291.19      211.19     74.58 o 
   6  19   1     9024.92     8867.22    237.72 o 
   8  19   1       76.43       46.06     69.78 o 
  10  19   1      111.92      163.10     81.38 o 
  12  19   1       50.51      102.41     84.17 o 
  14  19   1      252.31      224.56    118.32 o 
   1  20   1      133.27       75.20     56.14 o 
   3  20   1      819.29      702.96     85.57 o 
   5  20   1      292.59      326.75     94.37 o 
   7  20   1     1575.81     1567.59    111.28 o 
   9  20   1        9.62       -8.39     75.84 o 
  11  20   1      467.48      518.99    101.55 o 
   2  21   1       87.40      -42.18     66.88 o 
   4  21   1     1646.23     1848.65    112.38 o 
   6  21   1     4872.88     5296.03    223.43 o 
   8  21   1        2.40       -0.30     77.14 o 
  10  21   1      467.12      376.37    103.59 o 
   1  22   1      158.78      121.98     88.24 o 
   3  22   1       47.43      -15.57     72.19 o 
   5  22   1      391.91      380.33     83.27 o 
   7  22   1        1.31       67.16     79.63 o 
   2  23   1      775.88     1032.84    118.82 o 
   4  23   1     1262.16     1265.24    109.31 o 
   6  23   1      465.18      415.94     91.69 o 
   0   0   2    61538.55    60876.73   1957.02 o 
   2   0   2   152344.03   153006.34   3659.84 o 
   4   0   2    78052.40    83900.84   1646.05 o 
   6   0   2       49.78       34.87     21.97 o 
   8   0   2      183.41      263.66     28.58 o 
  10   0   2    14424.88    15912.48    281.69 o 
  12   0   2     2100.24     2899.51     94.15 o 
  14   0   2     1146.49     1170.31     70.32 o 
  16   0   2       31.46       -0.45     49.04 o 
  18   0   2     7266.51     6923.37    239.85 o 
  20   0   2     1186.54     1074.11    283.03 o 
  22   0   2      702.82      641.15    107.96 o 
   1   1   2       28.30        5.05      9.28 o 
   3   1   2      904.70     1163.49     52.08 o 
   5   1   2    18699.87    19755.01    247.51 o 
   7   1   2      668.32      594.77     24.69 o 
   9   1   2     5471.66     5534.83     87.56 o 
  11   1   2     1185.21     1178.61     45.23 o 
  13   1   2     1503.04     1551.00     47.41 o 
  15   1   2     1674.58     1658.49     55.41 o 
  17   1   2     1113.10     1193.83     63.23 o 
  19   1   2       83.81       46.70     49.45 o 
  21   1   2     1648.79     1592.90    122.78 o 
  23   1   2      624.38      524.40    116.24 o 
   0   2   2    17945.90    18411.12    418.96 o 
   2   2   2    11248.29    10339.90    129.58 o 
   4   2   2   111296.66   108401.25   1257.49 o 
   6   2   2    15165.82    14547.86    185.91 o 
   8   2   2    17454.16    18553.86    235.38 o 
  10   2   2     2237.93     2245.33     50.50 o 
  12   2   2      134.83      321.73     28.12 o 
  14   2   2     2294.84     2323.00     60.76 o 
  16   2   2     3410.90     3531.21     95.86 o 
  18   2   2     7138.79     7007.60    158.86 o 
  20   2   2     2309.15     2113.10    128.74 o 
  22   2   2      191.78      117.23     67.64 o 
   1   3   2    10085.42    10118.01    133.54 o 
   3   3   2      449.56      413.60     18.31 o 
   5   3   2    17997.42    18264.26    224.36 o 
   7   3   2      201.34      164.81     17.36 o 
   9   3   2     3523.61     3960.59     78.34 o 
  11   3   2       19.45      -29.06     19.38 o 
  13   3   2     3945.54     3981.29     83.29 o 
  15   3   2      256.18      267.12     39.23 o 
  17   3   2      690.01      636.44     50.71 o 
  19   3   2       41.76      -32.52     43.83 o 
  21   3   2     1254.78     1143.33    158.54 o 
   0   4   2    32380.71    31559.63    511.21 o 
   2   4   2     5640.70     6674.28     88.62 o 
   4   4   2    55966.28    54959.77    647.16 o 
   6   4   2     3831.29     3745.58     63.26 o 
   8   4   2     6977.87     7714.25    113.36 o 
  10   4   2        7.46        9.82     19.71 o 
  12   4   2     6496.01     6130.18     97.16 o 
  14   4   2      217.15      212.62     35.39 o 
  16   4   2     1041.26     1004.80     55.41 o 
  18   4   2     2452.82     2424.50    137.68 o 
  20   4   2      411.37      351.73     62.61 o 
  22   4   2     2588.29     2391.86    176.22 o 
   1   5   2     8744.08     9231.80    119.24 o 
   3   5   2      322.42      468.29     19.37 o 
   5   5   2     6165.94     6391.54     90.72 o 
   7   5   2        0.90       -0.49     17.95 o 
   9   5   2    11069.80    12350.38    169.39 o 
  11   5   2      340.21      363.32     33.73 o 
  13   5   2      121.68       92.66     35.27 o 
  15   5   2      117.58       82.61     43.82 o 
  17   5   2     2572.71     2602.04     92.42 o 
  19   5   2     2618.08     2706.72    156.11 o 
  21   5   2       11.39      -69.57     51.11 o 
   0   6   2    29394.75    26849.46    437.96 o 
   2   6   2     3573.70     2875.32     54.39 o 
   4   6   2    32601.28    32980.60    393.88 o 
   6   6   2      183.63      215.84     20.07 o 
   8   6   2    19540.88    21300.04    267.02 o 
  10   6   2     2367.34     2775.59     61.14 o 
  12   6   2        9.81       28.67     27.91 o 
  14   6   2     3270.22     3252.61     82.07 o 
  16   6   2     3650.72     3784.08     95.68 o 
  18   6   2     2298.10     2512.31     87.99 o 
  20   6   2     2987.08     3167.33    102.70 o 
  22   6   2      316.55      283.88     74.52 o 
   1   7   2     1666.92     1881.84     38.56 o 
   3   7   2     6642.54     5948.60     94.36 o 
   5   7   2     6845.44     7633.76    106.57 o 
   7   7   2     1023.37     1041.64     33.71 o 
   9   7   2      661.97      713.19     32.33 o 
  11   7   2       50.23       93.01     29.71 o 
  13   7   2     1396.76     1513.47     58.87 o 
  15   7   2     1195.46     1336.75     62.73 o 
  17   7   2      441.87      468.21     63.10 o 
  19   7   2       74.30      -11.21     55.70 o 
  21   7   2        3.56      -95.30     63.53 o 
   0   8   2    18736.00    17479.00    294.96 o 
   2   8   2      649.64      614.84     23.53 o 
   4   8   2    18920.21    18836.49    251.06 o 
   6   8   2    14715.99    14354.68    185.67 o 
   8   8   2    25365.94    26543.46    342.52 o 
  10   8   2     3108.36     3115.38     69.76 o 
  12   8   2       47.44       55.86     30.73 o 
  14   8   2       52.45       76.08     35.36 o 
  16   8   2     1673.23     1896.23     81.21 o 
  18   8   2     6387.55     6467.66    166.15 o 
  20   8   2       38.12       65.00     69.66 o 
   1   9   2     2446.40     2482.25     48.49 o 
   3   9   2     6978.75     6580.12     99.33 o 
   5   9   2    16984.98    18233.92    233.22 o 
   7   9   2    13413.14    13614.49    179.73 o 
   9   9   2      104.07      136.50     22.82 o 
  11   9   2     2124.99     2208.09     61.52 o 
  13   9   2      815.66      916.91     51.11 o 
  15   9   2      704.44      838.64     92.77 o 
  17   9   2     1009.45      778.74     72.77 o 
  19   9   2        3.97      -18.58     53.60 o 
  21   9   2      871.37      831.01     89.65 o 
   0  10   2     5802.16     6999.53    134.92 o 
   2  10   2     7508.99     7206.05    107.45 o 
   4  10   2     9263.63     9324.32    138.61 o 
   6  10   2     2664.49     2503.51     52.76 o 
   8  10   2       22.58       65.83     20.40 o 
  10  10   2      616.03      561.15     41.27 o 
  12  10   2       59.79       77.45     41.71 o 
  14  10   2     7276.25     7711.53    170.94 o 
  16  10   2     2905.90     3149.33    242.48 o 
  18  10   2      753.40      720.66     75.94 o 
  20  10   2       55.50       35.19     65.24 o 
   1  11   2      106.10       40.67     20.08 o 
   3  11   2     1388.81     1528.49     47.11 o 
   5  11   2     1535.52     1650.73     53.24 o 
   7  11   2     7054.96     6782.20    123.67 o 
   9  11   2      297.48      315.06     42.03 o 
  11  11   2     2457.19     2415.22     82.04 o 
  13  11   2     1522.83     1368.29     82.07 o 
  15  11   2     2610.17     2679.43    110.60 o 
  17  11   2      355.61      286.35     63.99 o 
  19  11   2     1069.37     1141.54    100.73 o 
   0  12   2       81.34      248.16     33.79 o 
   2  12   2    17201.02    17559.19    249.31 o 
   4  12   2      897.52      739.83     37.02 o 
   6  12   2     1871.89     1961.46     66.77 o 
   8  12   2     4990.64     4999.07    115.05 o 
  10  12   2    14514.19    14905.93    246.49 o 
  12  12   2     3424.78     3220.01    115.09 o 
  14  12   2      107.87      134.70     51.18 o 
  16  12   2       64.50       61.61     54.99 o 
  18  12   2     3306.26     3838.60    168.43 o 
   1  13   2       17.35       25.34     21.24 o 
   3  13   2     2465.40     2410.59     62.37 o 
   5  13   2      590.21      769.56     39.59 o 
   7  13   2      911.43      849.41     50.17 o 
   9  13   2      154.23      209.61     42.70 o 
  11  13   2      404.02      447.62     59.88 o 
  13  13   2     1116.34     1016.55     85.27 o 
  15  13   2      193.83      153.81     71.14 o 
  17  13   2      129.80       39.67     87.39 o 
  19  13   2       19.77       77.24     64.57 o 
   0  14   2      625.91      766.51     72.99 o 
   2  14   2     2883.53     2729.06     73.14 o 
   4  14   2     3815.94     3707.11     82.51 o 
   6  14   2      179.24      220.00     38.85 o 
   8  14   2       43.50       49.05     36.44 o 
  10  14   2     1127.91     1124.24     65.35 o 
  12  14   2       10.88      -12.23     43.75 o 
  14  14   2     1251.06     1095.71    130.96 o 
  16  14   2     7076.42     7325.07    192.08 o 
  18  14   2      979.72     1144.45    126.19 o 
   1  15   2      318.39      305.95     46.85 o 
   3  15   2      612.30      640.62     52.00 o 
   5  15   2       76.46        3.52     36.60 o 
   7  15   2     2494.32     2408.92     88.74 o 
   9  15   2      569.55      613.66     54.41 o 
  11  15   2     4477.97     4524.98    121.26 o 
  13  15   2      716.08      628.85     65.45 o 
  15  15   2      296.57      246.60     87.99 o 
  17  15   2      259.72      353.84     94.46 o 
   0  16   2     9612.45     9112.32    268.88 o 
   2  16   2      641.13      531.22     52.91 o 
   4  16   2      482.91      667.12     62.31 o 
   6  16   2     2374.51     2661.71    115.81 o 
   8  16   2     5115.42     4748.10    136.68 o 
  10  16   2     6589.74     6099.39    140.36 o 
  12  16   2     6616.23     6895.54    160.32 o 
  14  16   2      453.45      397.13     86.43 o 
  16  16   2     3839.64     4167.99    221.37 o 
   1  17   2        4.48       46.56     42.42 o 
   3  17   2       19.39       37.32     47.84 o 
   5  17   2     4516.58     4371.42    142.46 o 
   7  17   2      277.46      245.02     71.52 o 
   9  17   2        5.09       55.43     66.21 o 
  11  17   2       24.89       26.52     76.21 o 
  13  17   2     2223.74     2033.14    135.04 o 
  15  17   2        8.90       67.04     74.57 o 
   0  18   2      339.21      125.92     70.97 o 
   2  18   2      618.98      741.73     70.09 o 
   4  18   2     2607.91     2662.33    119.82 o 
   6  18   2     2261.43     2081.28    107.59 o 
   8  18   2      173.66      168.89     73.29 o 
  10  18   2     1272.62     1142.28    103.80 o 
  12  18   2     1933.49     1975.98    184.49 o 
  14  18   2      221.55      193.31    142.25 o 
   1  19   2      523.61      530.78     59.82 o 
   3  19   2      488.16      390.97     75.71 o 
   5  19   2       84.69       54.34     66.26 o 
   7  19   2      711.63      723.04     87.93 o 
   9  19   2     1304.51     1292.45    103.16 o 
  11  19   2       59.65        7.16     75.02 o 
  13  19   2       72.47        9.53     94.72 o 
   0  20   2     1169.85     1255.98    109.77 o 
   2  20   2     2237.04     2203.04    111.95 o 
   4  20   2      233.75      286.01     76.56 o 
   6  20   2      486.63      489.66     83.66 o 
   8  20   2      345.95      123.08     75.65 o 
  10  20   2        4.04      -11.37     76.20 o 
  12  20   2      190.59      175.90    113.84 o 
   1  21   2       39.30       74.12     68.91 o 
   3  21   2       11.68      -61.83     70.06 o 
   5  21   2      682.75      667.54     92.77 o 
   7  21   2      163.09      123.34     77.05 o 
   9  21   2       71.43       96.73     79.65 o 
   0  22   2      301.34      461.17    175.65 o 
   2  22   2      942.02      923.49     97.04 o 
   4  22   2     1486.33     1446.67    129.82 o 
   6  22   2      783.41      697.93    102.01 o 
   8  22   2       97.69       86.99     82.81 o 
   1  23   2     1503.19     1456.86    159.38 o 
   3  23   2      273.34      189.03     92.89 o 
   5  23   2      298.89      194.41     87.90 o 
   2   1   3    39502.04    39733.86    497.20 o 
   4   1   3    20752.43    20742.31    298.41 o 
   6   1   3     4828.17     4254.06     69.00 o 
   8   1   3     9456.45     8478.79    128.56 o 
  10   1   3    20998.26    21357.34    288.83 o 
  12   1   3     1334.18     1745.87     58.09 o 
  14   1   3     3318.51     3425.59     75.12 o 
  16   1   3     1567.88     1616.13     60.72 o 
  18   1   3     2411.82     2306.24    128.98 o 
  20   1   3      102.03       72.77     81.25 o 
  22   1   3      534.41      476.28    104.06 o 
   1   2   3     6009.74     6108.90     89.73 o 
   3   2   3    46176.83    46034.57    535.62 o 
   5   2   3      247.42      297.25     19.20 o 
   7   2   3      621.50      610.83     24.69 o 
   9   2   3     5880.02     6239.26     94.54 o 
  11   2   3     7233.82     7058.06    107.76 o 
  13   2   3     2278.86     2130.16     56.22 o 
  15   2   3      550.27      646.99     47.50 o 
  17   2   3        1.53      -53.47     35.65 o 
  19   2   3       11.77      -48.70     42.71 o 
  21   2   3      425.93      426.42     86.90 o 
   2   3   3     4799.84     5133.67     80.91 o 
   4   3   3    12322.80    11288.69    151.33 o 
   6   3   3     1297.45     1859.28     40.23 o 
   8   3   3     9087.32     8232.04    117.56 o 
  10   3   3     3601.86     3100.85     62.41 o 
  12   3   3      832.53      890.40     37.71 o 
  14   3   3     2684.89     2568.12     89.06 o 
  16   3   3      209.73      185.66     46.77 o 
  18   3   3     7225.93     7336.52    149.81 o 
  20   3   3      327.51      281.78     64.31 o 
  22   3   3       20.97      -93.03     84.39 o 
   1   4   3    14791.20    15530.36    202.83 o 
   3   4   3     2186.67     2299.01     44.21 o 
   5   4   3     4313.34     4399.24     69.17 o 
   7   4   3        0.11       62.33     19.57 o 
   9   4   3      319.82      289.70     26.62 o 
  11   4   3     3486.43     3640.65     67.85 o 
  13   4   3       88.31       36.28     29.16 o 
  15   4   3     1711.63     1705.46     65.65 o 
  17   4   3      161.45      118.22     39.71 o 
  19   4   3     1087.87     1002.74     64.29 o 
  21   4   3        4.53      -52.09     49.84 o 
   2   5   3     5651.12     5254.22     76.68 o 
   4   5   3     4595.89     3759.09     59.31 o 
   6   5   3     9123.49     7821.60    109.14 o 
   8   5   3    18504.95    19000.21    240.30 o 
  10   5   3    10620.02    11021.41    152.54 o 
  12   5   3     2380.28     2330.71     60.15 o 
  14   5   3      117.59      163.62     36.11 o 
  16   5   3       22.00       20.44     35.08 o 
  18   5   3       22.62      -16.98     45.09 o 
  20   5   3       31.11       30.11     56.08 o 
  22   5   3      526.34      465.09     71.89 o 
   1   6   3    15054.67    16256.14    203.24 o 
   3   6   3    15082.40    14802.16    189.61 o 
   5   6   3    32891.29    33541.23    403.20 o 
   7   6   3       35.28       20.05     18.96 o 
   9   6   3     2715.64     3103.67     63.19 o 
  11   6   3     2023.89     2438.14     59.77 o 
  13   6   3      665.40      602.47     42.83 o 
  15   6   3     4288.31     4281.42     97.49 o 
  17   6   3        1.37       34.77     39.51 o 
  19   6   3      609.07      556.03     55.33 o 
  21   6   3        0.50      -76.27     50.84 o 
   2   7   3    23838.44    24358.57    316.14 o 
   4   7   3    14750.63    13186.81    172.75 o 
   6   7   3     4439.78     3958.65     70.34 o 
   8   7   3     2574.85     2267.84     52.31 o 
  10   7   3      463.99      449.71     31.06 o 
  12   7   3     2895.55     2725.19     72.08 o 
  14   7   3     4906.01     4742.25    102.78 o 
  16   7   3      223.05      160.33     40.39 o 
  18   7   3        0.54      -66.31     62.84 o 
  20   7   3     1621.62     1861.62     93.60 o 
  22   7   3      246.87       49.76     93.06 o 
   1   8   3     3057.38     3268.83     53.66 o 
   3   8   3      431.44      424.77     22.30 o 
   5   8   3     8299.68     9164.75    120.41 o 
   7   8   3      495.84      431.78     25.96 o 
   9   8   3       91.43       65.77     23.65 o 
  11   8   3      414.24      478.62     36.00 o 
  13   8   3      296.56      270.12     37.79 o 
  15   8   3       66.73      103.62     50.89 o 
  17   8   3      837.65      766.70     62.65 o 
  19   8   3      203.83      135.16     68.31 o 
  21   8   3     1512.33     1303.21    101.19 o 
   2   9   3     2909.10     3378.58     61.29 o 
   4   9   3      802.80      532.85     25.00 o 
   6   9   3     1665.21     1587.38     37.81 o 
   8   9   3     6610.95     6967.21    107.42 o 
  10   9   3        2.08       -2.58     25.34 o 
  12   9   3     1286.97     1188.80     52.89 o 
  14   9   3     1347.75     1246.59     81.45 o 
  16   9   3     1787.55     1816.81    122.48 o 
  18   9   3       31.15      138.36     56.01 o 
  20   9   3      386.55      338.23     71.71 o 
   1  10   3     2195.88     2741.29     53.52 o 
   3  10   3     9930.92    10930.50    152.79 o 
   5  10   3     2465.23     2491.89     56.67 o 
   7  10   3     5217.14     5515.76     90.17 o 
   9  10   3     1524.44     1541.42     55.73 o 
  11  10   3      393.74      365.54     40.59 o 
  13  10   3     1372.19     1208.91     69.66 o 
  15  10   3      888.16     1022.70     72.62 o 
  17  10   3      101.23        5.59     64.76 o 
  19  10   3     2650.03     2681.22    154.53 o 
   2  11   3     4903.30     4989.57     82.21 o 
   4  11   3     3360.38     3243.31     64.46 o 
   6  11   3     9155.84     8482.34    126.14 o 
   8  11   3     6175.88     5985.12    106.86 o 
  10  11   3    19976.29    20346.71    316.73 o 
  12  11   3     9360.47     8966.29    205.64 o 
  14  11   3     1447.16     1394.00    132.47 o 
  16  11   3       45.09       10.90     58.86 o 
  18  11   3      130.01      243.35     68.61 o 
  20  11   3      109.73      103.92     80.49 o 
   1  12   3       11.16       34.79     17.89 o 
   3  12   3     6520.17     6437.79    103.39 o 
   5  12   3     3761.81     3997.81     91.84 o 
   7  12   3      500.97      530.19     40.16 o 
   9  12   3     5590.52     5783.16    127.67 o 
  11  12   3     4400.18     4537.68    114.70 o 
  13  12   3     9107.73     8508.88    177.05 o 
  15  12   3        6.84       18.60     48.84 o 
  17  12   3       12.36      -15.03     51.60 o 
  19  12   3       85.78       59.56     76.32 o 
   2  13   3      168.40      127.88     29.44 o 
   4  13   3     1420.22     1539.42     50.86 o 
   6  13   3      952.03      927.91     48.47 o 
   8  13   3     3911.40     3892.36    100.21 o 
  10  13   3      211.39      235.40     44.93 o 
  12  13   3     1336.56     1236.64     72.00 o 
  14  13   3      167.86      281.74     61.57 o 
  16  13   3       54.80       -7.53     68.43 o 
  18  13   3        0.99       -6.77     57.02 o 
   1  14   3        5.28      -34.14     34.75 o 
   3  14   3     1833.11     1718.42     61.14 o 
   5  14   3     1450.21     1639.42     60.21 o 
   7  14   3    10077.94    10318.67    192.77 o 
   9  14   3      577.14      444.65     50.75 o 
  11  14   3     4157.75     4169.59    114.83 o 
  13  14   3      875.87      985.80     71.78 o 
  15  14   3       62.77       96.10     54.29 o 
  17  14   3       49.14      118.57     61.49 o 
   2  15   3      966.92      901.82     59.07 o 
   4  15   3     4284.36     4222.20    106.06 o 
   6  15   3     7778.45     7554.31    149.10 o 
   8  15   3     6299.49     6978.93    166.76 o 
  10  15   3     5421.68     5271.87    132.04 o 
  12  15   3     1055.20     1132.49     72.71 o 
  14  15   3        4.37       30.33     71.01 o 
  16  15   3        3.81      -24.77     75.60 o 
   1  16   3       94.32      124.82     44.91 o 
   3  16   3      607.97      574.78     53.15 o 
   5  16   3       58.75       67.74     55.25 o 
   7  16   3      727.25      698.46     61.58 o 
   9  16   3      572.24      349.21     85.36 o 
  11  16   3     1392.46     1303.35     96.88 o 
  13  16   3       25.15      -18.62     51.86 o 
  15  16   3       13.27      -73.72     51.66 o 
  17  16   3       38.10      -42.35     73.45 o 
   2  17   3     1140.10     1131.61     66.89 o 
   4  17   3       77.60       75.37     50.65 o 
   6  17   3        1.54      -15.05     67.25 o 
   8  17   3        9.00       -3.33     60.05 o 
  10  17   3     3279.99     3122.31    131.24 o 
  12  17   3     5714.62     5930.41    168.97 o 
  14  17   3      615.33      331.91     63.26 o 
  16  17   3      128.47       21.91     92.51 o 
   1  18   3     2808.97     2636.82     95.41 o 
   3  18   3       33.06       -0.12     50.57 o 
   5  18   3       44.17      -41.78     61.60 o 
   7  18   3     1552.58     1521.00     97.27 o 
   9  18   3     1071.43     1077.40     92.06 o 
  11  18   3      357.30      442.14     88.28 o 
  13  18   3       50.13        8.51     80.50 o 
  15  18   3      712.98      727.50    141.05 o 
   2  19   3        2.67      -13.18     54.17 o 
   4  19   3     1898.60     1757.44    103.98 o 
   6  19   3      882.27      786.26     88.10 o 
   8  19   3     1564.47     1590.47    151.12 o 
  10  19   3      555.95      564.24     93.95 o 
  12  19   3      933.53      885.36    121.46 o 
   1  20   3        2.35        3.62     54.97 o 
   3  20   3     1110.53     1165.02    118.73 o 
   5  20   3       41.50      -44.01     66.90 o 
   7  20   3      466.12      270.97     77.09 o 
   9  20   3       56.31       18.57     83.78 o 
  11  20   3      107.72      197.57     99.60 o 
   2  21   3      567.27      381.38     79.57 o 
   4  21   3     2728.88     2975.58    136.88 o 
   6  21   3     1622.42     2112.59    120.03 o 
   8  21   3     1004.99     1016.94    100.35 o 
  10  21   3      526.14      578.89    116.20 o 
   1  22   3      170.79      122.80     89.30 o 
   3  22   3       57.43       92.11     79.80 o 
   5  22   3      785.41      682.95    100.42 o 
   7  22   3      287.89      185.27     88.55 o 
   2  23   3     2312.03     2462.07    146.86 o 
   4  23   3      150.47      156.86     82.44 o 
   0   0   4      237.63      105.78     31.78 o 
   2   0   4     3783.00     4566.95    116.14 o 
   4   0   4   120288.56   125904.23   2631.04 o 
   6   0   4    15479.27    16644.54    317.10 o 
   8   0   4       49.32       11.54     25.53 o 
  10   0   4      367.47      491.30     54.47 o 
  12   0   4     9069.16     9091.27    194.35 o 
  14   0   4    10301.81     9890.15    214.88 o 
  16   0   4     2438.23     2386.89    117.73 o 
  18   0   4       65.83      104.19    135.44 o 
  20   0   4    12795.70    13060.50    550.28 o 
  22   0   4       10.34      -14.21    129.56 o 
   1   1   4    17237.76    17178.90    302.53 o 
   3   1   4   118306.42   121961.82   1469.83 o 
   5   1   4   119020.74   125649.50   1584.95 o 
   7   1   4     9384.00    10215.74    139.38 o 
   9   1   4      326.61      411.68     27.73 o 
  11   1   4       40.55       30.71     25.49 o 
  13   1   4      923.47      944.85     51.74 o 
  15   1   4     1242.54     1356.81     78.08 o 
  17   1   4     2463.32     2637.76     90.50 o 
  19   1   4     2780.17     2980.70    145.75 o 
  21   1   4      248.70      125.32     58.82 o 
   0   2   4     9819.72     8912.23    267.01 o 
   2   2   4    58320.52    56863.46    661.48 o 
   4   2   4   128257.13   127219.81   1474.56 o 
   6   2   4    11940.31    12522.74    164.03 o 
   8   2   4       61.10      101.38     33.37 o 
  10   2   4        2.94       -5.68     17.18 o 
  12   2   4     2358.52     2251.91     56.11 o 
  14   2   4    17759.20    18108.73    268.93 o 
  16   2   4     1519.48     1393.36     58.75 o 
  18   2   4      384.94      352.38     67.52 o 
  20   2   4      361.71      317.24     87.55 o 
  22   2   4      122.71       23.15     90.01 o 
   1   3   4    22660.06    23110.57    319.96 o 
   3   3   4    21766.54    21896.46    255.24 o 
   5   3   4        3.85        0.87     16.17 o 
   7   3   4    17732.34    20073.22    257.10 o 
   9   3   4    13354.86    13926.80    188.91 o 
  11   3   4      585.50      659.36     38.72 o 
  13   3   4      109.85      119.48     30.62 o 
  15   3   4     8465.10     8619.69    146.77 o 
  17   3   4      387.82      386.30     44.75 o 
  19   3   4      374.03      330.85     55.91 o 
  21   3   4     1491.24     1517.02    101.69 o 
   0   4   4    36399.24    33621.11    610.08 o 
   2   4   4      686.73      494.16     19.66 o 
   4   4   4    10925.31     9635.71    124.20 o 
   6   4   4    11205.97    11322.39    153.08 o 
   8   4   4    16300.48    18239.53    238.33 o 
  10   4   4     1268.12     1603.11     44.19 o 
  12   4   4     3194.52     2995.46     69.90 o 
  14   4   4     7199.60     7274.46    140.08 o 
  16   4   4      176.60      206.75     50.86 o 
  18   4   4     1414.95     1338.05     78.17 o 
  20   4   4      350.99      371.27     57.93 o 
  22   4   4      490.40      304.73     91.57 o 
   1   5   4     1341.51     1217.12     31.10 o 
   3   5   4     9542.37     9486.48    135.27 o 
   5   5   4    25494.23    26838.66    345.29 o 
   7   5   4      411.90      458.68     27.29 o 
   9   5   4        0.30        8.51     21.96 o 
  11   5   4        7.41       26.36     25.77 o 
  13   5   4      960.49     1010.84     47.37 o 
  15   5   4     6230.61     6299.15    127.34 o 
  17   5   4     9919.32     9928.80    181.11 o 
  19   5   4       93.17      -16.89     40.03 o 
  21   5   4     4395.99     4153.33    169.76 o 
   0   6   4     7848.33     6845.78    166.68 o 
   2   6   4     5083.95     4246.38     67.77 o 
   4   6   4     5509.89     6063.69     87.63 o 
   6   6   4     3025.81     3607.36     64.85 o 
   8   6   4     4448.84     4394.12     76.59 o 
  10   6   4      720.16      693.36     37.01 o 
  12   6   4    13002.64    12920.31    200.72 o 
  14   6   4    11103.53    11199.84    199.99 o 
  16   6   4     2108.86     2138.65     76.38 o 
  18   6   4      801.40      914.34     78.04 o 
  20   6   4     1299.23     1369.12    113.79 o 
  22   6   4     4164.34     4199.93    319.29 o 
   1   7   4     7242.85     7504.66    104.22 o 
   3   7   4    27912.79    27718.89    353.71 o 
   5   7   4      553.55      468.89     23.40 o 
   7   7   4      471.57      463.17     26.80 o 
   9   7   4     1667.43     1639.79     46.94 o 
  11   7   4    11433.28    11331.01    170.39 o 
  13   7   4     2484.80     2547.20     74.51 o 
  15   7   4     2575.62     2422.06     78.70 o 
  17   7   4      903.91      805.12     72.41 o 
  19   7   4     1251.84     1142.65     68.62 o 
  21   7   4      145.74        6.44     68.78 o 
   0   8   4    25520.93    25405.32    469.49 o 
   2   8   4    18799.50    18121.66    228.80 o 
   4   8   4     4804.86     4543.66     69.87 o 
   6   8   4     6780.68     7119.87    112.86 o 
   8   8   4      399.88      539.04     32.00 o 
  10   8   4       71.35       56.83     25.68 o 
  12   8   4     4349.31     4126.69     93.50 o 
  14   8   4       26.06       -9.83     37.32 o 
  16   8   4     3476.80     3297.20    151.94 o 
  18   8   4      793.85     1004.61     87.17 o 
  20   8   4      802.69      737.57    109.17 o 
   1   9   4     6675.11     6577.82     91.46 o 
   3   9   4     7858.90     7669.73    110.84 o 
   5   9   4      106.33      123.81     26.20 o 
   7   9   4     4163.67     4256.50     86.14 o 
   9   9   4     1357.73     1341.70     45.08 o 
  11   9   4     5959.93     5773.00    110.22 o 
  13   9   4        6.78      -10.74     38.44 o 
  15   9   4     1316.57     1301.30     76.04 o 
  17   9   4     3318.99     3551.64    170.02 o 
  19   9   4      236.82      175.21     86.17 o 
  21   9   4       73.95      -48.30     69.86 o 
   0  10   4     6665.23     5808.49    137.31 o 
   2  10   4      872.12      727.46     28.90 o 
   4  10   4     6088.30     5503.32     90.88 o 
   6  10   4      804.00      882.40     33.99 o 
   8  10   4     3385.07     3439.57     77.41 o 
  10  10   4       92.28      117.27     38.47 o 
  12  10   4       48.54       88.75     36.94 o 
  14  10   4     5967.55     5868.91    155.59 o 
  16  10   4     2565.80     2673.88    115.72 o 
  18  10   4      720.89      614.74     85.96 o 
  20  10   4        4.78       96.54     63.09 o 
   1  11   4     4829.50     5447.52     87.78 o 
   3  11   4     2598.86     2657.32     56.18 o 
   5  11   4     2077.73     2028.80     49.78 o 
   7  11   4      764.28      740.22     39.17 o 
   9  11   4     1172.53     1121.33     55.55 o 
  11  11   4      147.49      132.27     44.15 o 
  13  11   4      328.40      432.31     54.68 o 
  15  11   4      965.49     1091.54     99.04 o 
  17  11   4      577.39      599.72     75.60 o 
  19  11   4      319.61      256.55     88.99 o 
   0  12   4     9644.06     9760.21    184.77 o 
   2  12   4     5080.88     4857.88     83.79 o 
   4  12   4        8.19       30.24     19.93 o 
   6  12   4       38.96       18.21     31.25 o 
   8  12   4     1606.70     1705.04     70.46 o 
  10  12   4     4142.88     3970.03    104.41 o 
  12  12   4     1956.99     2059.12     85.28 o 
  14  12   4     3666.38     3730.11    140.62 o 
  16  12   4      962.90     1105.91    111.85 o 
  18  12   4     1028.12     1141.58     95.08 o 
   1  13   4      139.31      225.58     64.89 o 
   3  13   4       39.76       32.74     27.66 o 
   5  13   4      182.02      136.95     28.29 o 
   7  13   4       33.48      -33.56     32.47 o 
   9  13   4      324.96      347.01     47.47 o 
  11  13   4     5722.87     5493.81    134.44 o 
  13  13   4      190.98      141.80     48.70 o 
  15  13   4      474.25      477.40     65.08 o 
  17  13   4      391.32      415.43     90.20 o 
  19  13   4      179.98      110.04    110.69 o 
   0  14   4      588.87      572.40     69.26 o 
   2  14   4    13110.89    12694.33    202.92 o 
   4  14   4      708.66      593.94     38.78 o 
   6  14   4        0.28      -16.18     35.80 o 
   8  14   4     5434.11     5202.45    121.43 o 
  10  14   4      280.59      217.89     47.25 o 
  12  14   4      770.76      782.49     63.50 o 
  14  14   4     2419.10     2514.44    154.00 o 
  16  14   4     4704.75     4266.49    404.59 o 
  18  14   4      295.37      450.19    102.95 o 
   1  15   4        7.37       39.13     37.64 o 
   3  15   4      869.05      936.45     59.36 o 
   5  15   4       61.59       79.05     39.87 o 
   7  15   4        7.50      -47.86     33.64 o 
   9  15   4     2074.89     2050.32     80.23 o 
  11  15   4      270.47      438.16     55.11 o 
  13  15   4       61.09      -20.93     46.57 o 
  15  15   4     1813.81     2136.24    166.38 o 
  17  15   4      148.10      117.93     63.04 o 
   0  16   4     9207.93     8915.92    247.98 o 
   2  16   4     1880.85     2006.70     85.03 o 
   4  16   4       12.16       30.58     45.63 o 
   6  16   4     1147.86     1403.74     75.59 o 
   8  16   4      115.64      146.66     49.12 o 
  10  16   4       54.66       63.74     44.41 o 
  12  16   4      673.69      698.54     67.11 o 
  14  16   4      724.30      849.76     90.80 o 
  16  16   4      219.15      230.73     85.79 o 
   1  17   4      710.07      727.83     61.28 o 
   3  17   4      546.06      602.05     64.35 o 
   5  17   4     8746.63     8383.98    200.48 o 
   7  17   4       50.08       13.52     61.86 o 
   9  17   4     3136.71     3129.99    126.15 o 
  11  17   4      358.00      263.80     73.61 o 
  13  17   4       16.70       52.25     58.54 o 
  15  17   4       89.68      137.37     80.02 o 
   0  18   4     6167.30     6465.73    225.34 o 
   2  18   4      581.90      543.06     65.32 o 
   4  18   4     5272.38     5062.98    156.61 o 
   6  18   4       19.02        3.06     61.61 o 
   8  18   4        4.16       -8.99     64.42 o 
  10  18   4       45.68       47.20     93.54 o 
  12  18   4      303.43      242.48     96.15 o 
  14  18   4     1500.64     1181.30    248.19 o 
   1  19   4     4752.68     4803.21    144.84 o 
   3  19   4     2046.90     2040.24    107.80 o 
   5  19   4     1571.66     1696.14    104.21 o 
   7  19   4        0.17      -26.28     65.89 o 
   9  19   4       62.95      -44.63     91.98 o 
  11  19   4       16.50      -88.97     73.70 o 
  13  19   4      377.43      442.42    101.27 o 
   0  20   4     4032.12     4210.33    229.18 o 
   2  20   4      726.57      881.03     91.34 o 
   4  20   4        2.17      -92.10     62.88 o 
   6  20   4     1389.33     1308.63    101.59 o 
   8  20   4      350.14      430.60     85.58 o 
  10  20   4      245.44      168.79     84.63 o 
  12  20   4      350.88      346.77     98.30 o 
   1  21   4      521.80      469.20     96.53 o 
   3  21   4        8.78       52.84     72.46 o 
   5  21   4       17.91     -102.05     68.04 o 
   7  21   4        1.91      -46.00     77.78 o 
   9  21   4     1397.51     1392.10    161.35 o 
   0  22   4      208.15      178.07    167.50 o 
   2  22   4     3391.16     3428.21    156.19 o 
   4  22   4      241.78      113.30     80.71 o 
   6  22   4      164.24      120.62     82.15 o 
   8  22   4       66.51       21.84     86.26 o 
   1  23   4        3.10       26.89    124.29 o 
   3  23   4       14.66       44.60     90.01 o 
   5  23   4      843.23      740.00    106.68 o 
   2   1   5     6440.44     6124.32    113.19 o 
   4   1   5    50672.60    50893.38    613.25 o 
   6   1   5      126.51      130.47     18.77 o 
   8   1   5    17377.45    17346.25    232.26 o 
  10   1   5      475.70      687.36     34.46 o 
  12   1   5     3127.99     3020.53     66.86 o 
  14   1   5      615.04      575.47     38.65 o 
  16   1   5      892.06      892.34     54.01 o 
  18   1   5     8142.05     8137.42    165.31 o 
  20   1   5     5912.32     6024.08    217.87 o 
  22   1   5     1955.77     1880.27    105.32 o 
   1   2   5     9283.83     9253.96    190.04 o 
   3   2   5    28272.17    28668.76    352.90 o 
   5   2   5     2975.29     3250.29     64.72 o 
   7   2   5     3713.69     4311.82     99.34 o 
   9   2   5     4261.35     4759.74     82.37 o 
  11   2   5     2291.50     2306.29     59.33 o 
  13   2   5       64.01       99.34     30.48 o 
  15   2   5      543.06      537.43     46.54 o 
  17   2   5     1415.42     1470.42     67.02 o 
  19   2   5     5077.97     5224.39    132.70 o 
  21   2   5        0.90        7.60     54.10 o 
   2   3   5    32108.50    30252.58    358.15 o 
   4   3   5        6.57       11.41     16.74 o 
   6   3   5    44553.05    46448.04    551.43 o 
   8   3   5      350.59      151.61     20.68 o 
  10   3   5     5059.25     4697.53     84.81 o 
  12   3   5       39.40        6.26     27.37 o 
  14   3   5        1.00       28.11     31.73 o 
  16   3   5      635.66      645.72     49.37 o 
  18   3   5     4241.68     4406.63    115.64 o 
  20   3   5     4130.65     4331.56    224.26 o 
  22   3   5     4267.97     4560.60    248.84 o 
   1   4   5     4572.02     4597.19     71.66 o 
   3   4   5        4.38        1.63     15.61 o 
   5   4   5       48.09       20.59     17.22 o 
   7   4   5     2024.39     2069.91     53.41 o 
   9   4   5     1356.50     1474.07     40.85 o 
  11   4   5      818.92      807.58     36.51 o 
  13   4   5      458.79      481.81     49.79 o 
  15   4   5     4613.90     4590.23    130.45 o 
  17   4   5     5034.68     4969.59    142.01 o 
  19   4   5       45.56        5.99     58.43 o 
  21   4   5       81.21      -28.69    135.36 o 
   2   5   5    19639.08    18390.16    223.71 o 
   4   5   5     2762.79     2466.56     46.79 o 
   6   5   5      360.13      193.65     19.97 o 
   8   5   5     8197.34     7488.70    117.39 o 
  10   5   5    15390.42    15450.02    211.93 o 
  12   5   5      230.28      267.03     34.28 o 
  14   5   5       30.91       39.08     34.26 o 
  16   5   5     6748.94     6959.05    138.63 o 
  18   5   5     2651.25     2438.77     84.64 o 
  20   5   5      218.40      147.01     82.35 o 
  22   5   5     2993.90     3180.12    280.52 o 
   1   6   5      391.77      504.64     22.69 o 
   3   6   5      892.44      883.94     29.46 o 
   5   6   5    41915.79    43221.52    560.07 o 
   7   6   5     5085.38     5325.07     88.51 o 
   9   6   5      167.40      183.49     26.95 o 
  11   6   5     2179.38     2202.13     60.37 o 
  13   6   5     2178.27     2118.74     65.09 o 
  15   6   5        1.43      -58.10     38.73 o 
  17   6   5      698.79      714.39     73.68 o 
  19   6   5       65.50       17.09     65.55 o 
  21   6   5      247.06      170.71     83.23 o 
   2   7   5    23111.99    22457.94    275.51 o 
   4   7   5    12772.99    13100.50    163.84 o 
   6   7   5      309.34      532.86     29.48 o 
   8   7   5     4735.10     4417.62     81.44 o 
  10   7   5     6289.41     5908.01    105.14 o 
  12   7   5       74.88      115.72     31.44 o 
  14   7   5       90.80       98.71     35.50 o 
  16   7   5     4596.22     4689.57    110.07 o 
  18   7   5       20.73      -30.16     64.46 o 
  20   7   5     4750.43     4900.60    141.50 o 
   1   8   5      168.18      153.95     18.54 o 
   3   8   5     5190.08     4983.37     79.58 o 
   5   8   5     1033.99     1256.13     43.68 o 
   7   8   5     4401.98     5076.06     91.04 o 
   9   8   5     2770.22     2764.41     63.78 o 
  11   8   5     4039.97     4108.16     86.95 o 
  13   8   5    10420.17     9977.50    165.28 o 
  15   8   5     2263.94     2166.75     76.27 o 
  17   8   5        0.18      -11.74     42.40 o 
  19   8   5      570.13      502.09     73.17 o 
  21   8   5      734.64      782.77     99.88 o 
   2   9   5     4274.21     3936.48     68.14 o 
   4   9   5     2250.63     2134.51     46.86 o 
   6   9   5    17767.38    17772.92    226.78 o 
   8   9   5     8098.07     8149.56    141.76 o 
  10   9   5    11635.12    11101.57    171.95 o 
  12   9   5      925.16     1039.95     50.95 o 
  14   9   5      287.43      273.79     46.33 o 
  16   9   5     1925.80     1855.33     82.61 o 
  18   9   5     2212.83     2291.73    113.28 o 
  20   9   5     1655.64     1835.73    148.86 o 
   1  10   5      788.78      852.45     28.31 o 
   3  10   5     5982.05     5290.27     89.14 o 
   5  10   5     3963.30     4090.81     69.98 o 
   7  10   5      246.61      185.21     31.92 o 
   9  10   5     7144.78     7114.43    146.46 o 
  11  10   5      156.63       58.06     49.66 o 
  13  10   5     4389.19     4568.63    121.54 o 
  15  10   5     1419.84     1328.49     82.07 o 
  17  10   5      141.28      149.67     74.93 o 
  19  10   5     3757.11     3689.35    257.80 o 
   2  11   5       36.30       81.11     20.53 o 
   4  11   5       65.06      162.01     29.52 o 
   6  11   5     6635.55     6965.03    119.23 o 
   8  11   5    11870.04    11201.51    169.82 o 
  10  11   5     4491.00     4391.75    130.78 o 
  12  11   5      140.27      246.70     47.08 o 
  14  11   5      745.95      720.09     65.01 o 
  16  11   5      753.47      695.58     90.73 o 
  18  11   5     2256.84     2233.51    116.68 o 
  20  11   5      228.05      235.79     85.38 o 
   1  12   5      233.14      311.95     29.70 o 
   3  12   5     2121.67     2228.85     53.37 o 
   5  12   5     8520.23     8187.51    128.26 o 
   7  12   5      503.21      517.74     42.55 o 
   9  12   5     3112.75     3204.68     91.43 o 
  11  12   5     2023.88     1856.85     79.52 o 
  13  12   5      124.89      190.41     48.61 o 
  15  12   5      855.82     1028.57     89.98 o 
  17  12   5     2583.56     2508.13    230.16 o 
  19  12   5      989.40      985.46     94.85 o 
   2  13   5      807.38      860.12     35.58 o 
   4  13   5     9791.34     9610.87    156.16 o 
   6  13   5     7780.01     7788.64    141.11 o 
   8  13   5    20218.77    19709.45    307.97 o 
  10  13   5       17.90       29.30     46.10 o 
  12  13   5      417.39      472.64     56.81 o 
  14  13   5      192.48      114.01     73.67 o 
  16  13   5     1617.11     1657.77    117.70 o 
  18  13   5     1166.64     1292.35     95.25 o 
   1  14   5        0.07      -38.14     29.68 o 
   3  14   5     2550.60     2419.45     72.42 o 
   5  14   5     4857.71     4992.48    107.04 o 
   7  14   5     2740.31     2570.55     81.49 o 
   9  14   5     1615.81     1676.02     79.12 o 
  11  14   5        5.33      -40.64     41.50 o 
  13  14   5      731.99      653.23     65.15 o 
  15  14   5     1818.33     1961.85    103.37 o 
  17  14   5      233.95      273.32     84.78 o 
   2  15   5      522.03      468.27     50.55 o 
   4  15   5     4829.95     4768.69    114.93 o 
   6  15   5     5332.29     5612.74    128.62 o 
   8  15   5     1065.87     1264.67     74.58 o 
  10  15   5      998.66     1122.55     69.59 o 
  12  15   5       22.38       44.37     52.16 o 
  14  15   5     1056.99     1114.38     78.27 o 
  16  15   5     1744.28     1746.04    172.22 o 
   1  16   5       20.03      -28.56     39.78 o 
   3  16   5      631.49      761.95     66.61 o 
   5  16   5      797.55      949.13     70.17 o 
   7  16   5      596.11      303.51     87.45 o 
   9  16   5      741.71      623.24     69.42 o 
  11  16   5       69.71       60.18     59.98 o 
  13  16   5      178.51       58.50     71.60 o 
  15  16   5      343.11      180.08    111.50 o 
   2  17   5      434.33      321.72     58.99 o 
   4  17   5       76.60       52.15     51.99 o 
   6  17   5     3496.34     3503.63    127.42 o 
   8  17   5     4743.25     4345.36    146.60 o 
  10  17   5     4402.51     4693.65    143.65 o 
  12  17   5      647.04      686.31     93.23 o 
  14  17   5       20.37      -68.40     68.33 o 
   1  18   5       74.76       30.97     47.26 o 
   3  18   5      196.14      156.95     57.54 o 
   5  18   5     1223.79     1182.15     91.51 o 
   7  18   5        5.36       12.63     65.03 o 
   9  18   5     1824.59     1827.97    116.13 o 
  11  18   5      128.37       24.91     76.65 o 
  13  18   5      214.95      161.05    108.07 o 
   2  19   5      204.49      177.64     59.30 o 
   4  19   5       13.41       11.30     64.11 o 
   6  19   5      905.03      892.65    102.93 o 
   8  19   5     6019.76     6541.52    187.85 o 
  10  19   5      538.96      531.09     95.13 o 
  12  19   5       77.07       45.96     83.30 o 
   1  20   5      277.31      204.38     63.93 o 
   3  20   5     1110.57      996.11     93.16 o 
   5  20   5        0.10     -102.61     68.41 o 
   7  20   5       47.25      -28.48     73.21 o 
   9  20   5      412.09      343.34     91.98 o 
  11  20   5       68.15       51.86     86.50 o 
   2  21   5       41.56       11.73     69.48 o 
   4  21   5      223.98      120.51     75.37 o 
   6  21   5     1077.08      992.03    101.74 o 
   8  21   5     1496.45     1567.24    121.65 o 
  10  21   5     1204.76     1301.23    157.49 o 
   1  22   5      650.85      564.63    102.92 o 
   3  22   5      787.55      771.04     99.93 o 
   5  22   5       17.73      -58.33     71.30 o 
   7  22   5       94.84      128.41     87.98 o 
   2  23   5        6.63      -85.62     89.70 o 
   4  23   5      760.63      593.47    101.79 o 
   0   0   6     2187.80     2561.43    146.78 o 
   2   0   6    35973.66    33565.79    838.02 o 
   4   0   6     4362.30     3819.11    112.72 o 
   6   0   6    24848.07    25552.76    492.70 o 
   8   0   6        5.18       20.16     28.14 o 
  10   0   6     1676.89     1882.64     71.48 o 
  12   0   6     2421.31     2391.71     86.20 o 
  14   0   6    14536.40    14562.19    292.36 o 
  16   0   6     2652.47     2476.02    122.99 o 
  18   0   6    14142.61    14306.32    600.57 o 
  20   0   6     1611.07     1506.55    130.76 o 
  22   0   6     9386.80     9919.14    595.59 o 
   1   1   6     5855.72     5812.98    102.63 o 
   3   1   6    11719.20    12639.69    204.89 o 
   5   1   6     2298.06     2345.63     50.23 o 
   7   1   6     1086.67      998.99     34.58 o 
   9   1   6    17689.39    18852.09    377.49 o 
  11   1   6       24.56       23.87     21.51 o 
  13   1   6       68.69       76.04     27.69 o 
  15   1   6       20.83      -13.21     40.95 o 
  17   1   6      445.91      423.42     50.25 o 
  19   1   6      401.71      254.30     77.81 o 
  21   1   6       69.96       69.47     59.62 o 
   0   2   6    30569.02    33843.59    738.61 o 
   2   2   6       26.16       90.47     20.96 o 
   4   2   6    98936.18    99199.51   1153.10 o 
   6   2   6     3032.43     2793.68     59.95 o 
   8   2   6    11687.34    13275.58    212.93 o 
  10   2   6     1785.08     2039.81     52.56 o 
  12   2   6      457.03      401.48     32.81 o 
  14   2   6     1822.46     1806.25     71.51 o 
  16   2   6     9781.37     9510.24    231.20 o 
  18   2   6     2482.21     2372.81     89.45 o 
  20   2   6     2899.63     2786.77    152.68 o 
  22   2   6     1081.39     1168.24    198.93 o 
   1   3   6    13964.84    14306.62    232.91 o 
   3   3   6     8740.40     8989.68    125.82 o 
   5   3   6      146.12      173.04     20.20 o 
   7   3   6       17.52       43.38     19.18 o 
   9   3   6     1005.63      922.66     35.43 o 
  11   3   6      196.12      174.04     25.54 o 
  13   3   6      315.70      349.55     41.60 o 
  15   3   6      106.70       56.51     39.61 o 
  17   3   6     2128.39     2225.47    137.17 o 
  19   3   6      650.42      609.25     60.90 o 
  21   3   6     1030.83     1148.39    110.94 o 
   0   4   6    14395.42    12532.95    233.04 o 
   2   4   6      702.07      864.16     28.40 o 
   4   4   6    26952.05    25299.98    313.71 o 
   6   4   6    14361.38    14983.02    196.08 o 
   8   4   6     8944.34     9938.47    140.53 o 
  10   4   6     6876.04     6671.59    110.68 o 
  12   4   6     3542.74     3582.58     78.99 o 
  14   4   6      896.88      873.89     51.40 o 
  16   4   6    25197.29    25154.38    534.94 o 
  18   4   6        3.14       11.03     40.19 o 
  20   4   6     2159.48     2193.43    154.34 o 
  22   4   6       13.68       16.45     63.43 o 
   1   5   6     1231.08     1170.21     34.38 o 
   3   5   6     2243.43     2444.04     47.22 o 
   5   5   6       16.73       -1.85     19.50 o 
   7   5   6     1184.91     1133.01     38.53 o 
   9   5   6     8714.71     9591.80    145.71 o 
  11   5   6      870.52      994.08     44.85 o 
  13   5   6     1317.19     1368.64     55.65 o 
  15   5   6     1613.21     1591.24     65.90 o 
  17   5   6      715.80      628.50     72.42 o 
  19   5   6      241.25      191.07     51.19 o 
  21   5   6      239.01      204.41     73.24 o 
   0   6   6     3728.03     4397.64    108.79 o 
   2   6   6    38705.30    37800.57    448.41 o 
   4   6   6      340.83      549.56     25.04 o 
   6   6   6     1368.08     1258.17     38.89 o 
   8   6   6     1558.48     1507.14     55.36 o 
  10   6   6     5848.73     6024.81    104.74 o 
  12   6   6       34.70        3.17     35.27 o 
  14   6   6     8527.85     8073.61    161.30 o 
  16   6   6       42.34       21.87     39.41 o 
  18   6   6      158.37      155.96     48.67 o 
  20   6   6       39.47       67.62     54.51 o 
   1   7   6     6206.52     6080.99    102.06 o 
   3   7   6        8.24       15.96     12.70 o 
   5   7   6      398.25      395.70     25.95 o 
   7   7   6     2793.06     2732.82     57.27 o 
   9   7   6       15.62       -6.80     23.66 o 
  11   7   6      234.88      186.21     31.89 o 
  13   7   6     3304.18     3377.10     86.19 o 
  15   7   6     1596.01     1783.19     71.41 o 
  17   7   6      777.60      713.83     55.41 o 
  19   7   6      801.62      803.29     91.13 o 
  21   7   6       37.67      -76.65     72.90 o 
   0   8   6     1155.73     1511.16     60.46 o 
   2   8   6    15562.41    14736.66    182.75 o 
   4   8   6     2920.71     2671.40     51.69 o 
   6   8   6     2215.56     2135.45     63.89 o 
   8   8   6     2035.73     2048.53     52.62 o 
  10   8   6     4999.25     5271.41     98.04 o 
  12   8   6      242.02      305.95     38.31 o 
  14   8   6     1984.30     1852.68     97.66 o 
  16   8   6      866.70      969.09     64.65 o 
  18   8   6     4880.77     4707.99    131.06 o 
  20   8   6     1251.92     1228.79    137.72 o 
   1   9   6     1722.50     1819.17     47.22 o 
   3   9   6     5397.10     5698.06     85.30 o 
   5   9   6     1837.61     1735.95     45.45 o 
   7   9   6     1140.03     1110.68     39.43 o 
   9   9   6      342.30      379.05     34.03 o 
  11   9   6     1914.65     2021.86    101.20 o 
  13   9   6     5836.84     5809.71    154.98 o 
  15   9   6     3384.51     3504.66    113.35 o 
  17   9   6     1054.56     1116.30     79.51 o 
  19   9   6     1415.78     1348.47    130.56 o 
   0  10   6    15867.67    14897.80    264.84 o 
   2  10   6      492.03      423.07     24.89 o 
   4  10   6    18078.99    17703.84    219.98 o 
   6  10   6        7.38       45.45     25.77 o 
   8  10   6     2595.96     2679.09     67.89 o 
  10  10   6     1048.95     1049.01     58.07 o 
  12  10   6     4350.00     4374.00    108.15 o 
  14  10   6     2140.58     2342.32     94.00 o 
  16  10   6     5411.73     5694.57    152.15 o 
  18  10   6        1.78      -32.59     53.07 o 
  20  10   6      261.89      268.49     71.71 o 
   1  11   6      312.79      245.28     28.21 o 
   3  11   6     2614.10     2692.22     79.92 o 
   5  11   6     1096.94     1300.95     47.16 o 
   7  11   6    12733.49    12814.70    188.51 o 
   9  11   6     6158.98     6496.46    123.93 o 
  11  11   6      231.14      136.97     44.98 o 
  13  11   6     2179.85     2100.53    116.35 o 
  15  11   6       76.23      -40.53     47.77 o 
  17  11   6       76.48       -2.58     53.88 o 
  19  11   6      750.78      665.58    122.77 o 
   0  12   6     2263.10     2338.58     71.36 o 
   2  12   6      975.35      803.63     34.73 o 
   4  12   6      714.13      763.94     35.55 o 
   6  12   6     1751.54     1716.45     61.08 o 
   8  12   6     2144.80     2255.67     71.45 o 
  10  12   6     1253.46     1196.43     66.02 o 
  12  12   6      552.33      485.52     74.57 o 
  14  12   6      660.17      819.18     69.45 o 
  16  12   6        8.27      -28.89     71.64 o 
  18  12   6     3524.77     4068.19    162.69 o 
   1  13   6      331.87      329.40     35.08 o 
   3  13   6      172.45      194.09     26.62 o 
   5  13   6      325.15      279.71     38.08 o 
   7  13   6      417.26      387.12     39.28 o 
   9  13   6     6889.99     7002.16    145.56 o 
  11  13   6      379.95      425.59     55.44 o 
  13  13   6      288.48      272.16     53.87 o 
  15  13   6        5.29      -48.48     70.35 o 
  17  13   6        1.30      -32.24     56.48 o 
   0  14   6      472.46      419.44     49.86 o 
   2  14   6    10447.40    10268.52    175.05 o 
   4  14   6    21003.40    20487.83    309.83 o 
   6  14   6     1356.10     1283.26     57.34 o 
   8  14   6    10258.48    10265.07    186.51 o 
  10  14   6      240.41      219.46     61.16 o 
  12  14   6      444.62      330.09     69.48 o 
  14  14   6     6287.70     6410.41    173.44 o 
  16  14   6     3057.53     3598.19    152.09 o 
  18  14   6      772.41      593.25    119.47 o 
   1  15   6      159.60      100.13     43.58 o 
   3  15   6     7722.77     7725.66    145.83 o 
   5  15   6     1459.51     1478.13     68.44 o 
   7  15   6      660.10      725.70     54.72 o 
   9  15   6     1228.70     1190.46     69.32 o 
  11  15   6       79.62       20.25     47.00 o 
  13  15   6       10.23        4.40     48.77 o 
  15  15   6      384.63      398.50     93.88 o 
  17  15   6      789.79      808.48     84.57 o 
   0  16   6     2725.99     2465.89    122.66 o 
   2  16   6        3.24      -60.51     40.34 o 
   4  16   6     5932.24     6191.72    158.80 o 
   6  16   6     2515.97     2650.64     96.74 o 
   8  16   6      125.10      132.74     51.77 o 
  10  16   6     1425.26     1317.84     98.01 o 
  12  16   6      690.23      698.61    109.56 o 
  14  16   6        8.50       -5.05     59.01 o 
  16  16   6      720.03     1010.98    155.22 o 
   1  17   6       59.26       78.66     57.95 o 
   3  17   6       23.57       -3.97     50.79 o 
   5  17   6       90.57       38.66     61.18 o 
   7  17   6      134.87       65.24     65.26 o 
   9  17   6     1047.81      972.55     80.20 o 
  11  17   6       53.86       25.74     58.22 o 
  13  17   6      179.38      -39.14     62.38 o 
  15  17   6      712.34      761.79    126.48 o 
   0  18   6       20.10      -30.53     64.14 o 
   2  18   6     8450.56     8405.97    196.42 o 
   4  18   6     1733.47     1782.11     92.01 o 
   6  18   6       54.13       24.77     63.05 o 
   8  18   6     1083.31      939.73     95.15 o 
  10  18   6       46.60        4.58     71.64 o 
  12  18   6       20.33        1.60     77.69 o 
  14  18   6     4122.34     4707.58    277.63 o 
   1  19   6     1689.87     1800.96     96.67 o 
   3  19   6     2758.34     2849.62    111.83 o 
   5  19   6       50.88      -38.01     64.73 o 
   7  19   6      612.19      634.70     86.06 o 
   9  19   6      276.62      238.01     84.80 o 
  11  19   6      912.95      813.12    115.00 o 
  13  19   6      180.56      271.68    121.64 o 
   0  20   6      564.26      782.94    134.09 o 
   2  20   6     8405.97     9387.54    210.37 o 
   4  20   6      428.17      399.98     79.54 o 
   6  20   6       60.81      -60.16     68.53 o 
   8  20   6      266.61      435.44     92.33 o 
  10  20   6     1643.48     1652.51    138.00 o 
   1  21   6     1128.91     1399.83    109.45 o 
   3  21   6      562.06      538.68     87.45 o 
   5  21   6      427.28      359.36     85.44 o 
   7  21   6       28.60      -89.60     76.65 o 
   9  21   6      129.76       93.09     83.31 o 
   0  22   6     4829.66     4913.88    240.95 o 
   2  22   6       54.42      -89.16    122.16 o 
   4  22   6     1289.52     1177.93    105.93 o 
   6  22   6       16.00     -112.79     77.02 o 
   1  23   6        0.58      187.57     93.76 o 
   3  23   6      551.18      474.06    115.09 o 
   2   1   7      623.87      593.48     26.16 o 
   4   1   7    26717.95    27403.65    415.51 o 
   6   1   7    23633.52    23584.23    328.90 o 
   8   1   7     3696.45     4755.47     83.09 o 
  10   1   7      553.32      583.95     35.04 o 
  12   1   7    10737.91    10999.62    162.11 o 
  14   1   7       24.28       26.46     32.51 o 
  16   1   7      101.97       48.65     39.57 o 
  18   1   7      269.77      242.95     65.00 o 
  20   1   7       32.39       77.34     68.11 o 
  22   1   7     1237.14     1319.73    176.54 o 
   1   2   7     2897.96     3047.10     64.99 o 
   3   2   7     1022.38     1054.92     31.16 o 
   5   2   7     3850.89     4210.17     69.81 o 
   7   2   7    20531.51    21429.99    281.72 o 
   9   2   7      118.89      180.98     24.89 o 
  11   2   7      182.40      197.25     27.28 o 
  13   2   7     1202.33     1167.25     52.69 o 
  15   2   7      243.01      187.83     35.79 o 
  17   2   7      242.33      209.76     45.48 o 
  19   2   7     1202.50     1193.96     72.49 o 
  21   2   7      263.37      185.76     83.29 o 
   2   3   7    17434.46    16466.39    299.80 o 
   4   3   7    11942.29    12412.07    159.22 o 
   6   3   7    51778.16    51765.99    613.09 o 
   8   3   7     1452.50     1189.23     39.35 o 
  10   3   7     1739.01     1589.71     54.01 o 
  12   3   7     3222.52     3419.48     79.79 o 
  14   3   7     9365.45     9643.46    167.69 o 
  16   3   7      777.26      772.18     64.81 o 
  18   3   7      745.25      684.32     87.55 o 
  20   3   7      481.92      460.49    112.18 o 
  22   3   7       17.91     -126.97    134.67 o 
   1   4   7     4391.23     4686.85     70.82 o 
   3   4   7    18760.52    20107.04    247.71 o 
   5   4   7        2.88      -11.23     20.99 o 
   7   4   7       57.32       53.91     22.46 o 
   9   4   7      427.12      483.08     29.50 o 
  11   4   7     7856.27     7937.07    137.91 o 
  13   4   7     4119.37     4188.02     92.87 o 
  15   4   7      768.08      757.51     49.67 o 
  17   4   7      925.64      834.47     60.11 o 
  19   4   7      492.60      426.56     68.50 o 
  21   4   7      367.70      363.98     62.75 o 
   2   5   7    28918.50    29368.50    376.24 o 
   4   5   7     2962.13     2463.95     50.12 o 
   6   5   7      687.41     1126.35     36.29 o 
   8   5   7     5836.96     5141.32     85.61 o 
  10   5   7       12.65       22.65     22.86 o 
  12   5   7     3242.13     3319.70     77.66 o 
  14   5   7        7.36       10.15     42.47 o 
  16   5   7       90.69       95.45     40.13 o 
  18   5   7      887.22      843.10     62.81 o 
  20   5   7      948.15     1055.03     85.05 o 
   1   6   7      645.95      557.28     26.40 o 
   3   6   7      683.10      668.47     26.98 o 
   5   6   7    10210.38    11343.39    146.46 o 
   7   6   7     4440.93     4895.31     83.78 o 
   9   6   7     5032.95     5101.74    127.31 o 
  11   6   7      578.62      544.18     38.65 o 
  13   6   7      463.43      405.62     40.94 o 
  15   6   7      116.31      121.47     39.21 o 
  17   6   7      274.41      202.16     49.29 o 
  19   6   7      394.34      323.95     52.93 o 
  21   6   7      122.11        0.31    106.07 o 
   2   7   7    18661.69    18858.38    228.71 o 
   4   7   7    11818.88    11458.36    148.18 o 
   6   7   7      957.45     1059.40     34.53 o 
   8   7   7     7990.74     7196.05    123.61 o 
  10   7   7      764.97      697.91     39.51 o 
  12   7   7     9741.19     9553.88    151.76 o 
  14   7   7      633.88      677.87     66.45 o 
  16   7   7      310.19      293.73     45.98 o 
  18   7   7      338.66      249.37     50.54 o 
  20   7   7     3123.80     3163.73    178.44 o 
   1   8   7     6333.64     5809.38     88.15 o 
   3   8   7     3676.89     3507.36     70.94 o 
   5   8   7       39.82       60.59     19.62 o 
   7   8   7    14918.86    14796.95    218.19 o 
   9   8   7       42.93       34.67     27.23 o 
  11   8   7       19.64        0.20     29.90 o 
  13   8   7     6944.72     6823.30    143.86 o 
  15   8   7     5627.27     5534.67    121.06 o 
  17   8   7      313.40      318.59     61.78 o 
  19   8   7     1064.66     1080.28     76.59 o 
  21   8   7      571.69      383.96     87.37 o 
   2   9   7    13868.04    13335.35    169.35 o 
   4   9   7     1301.19     1156.55     48.79 o 
   6   9   7    18569.08    17884.52    228.61 o 
   8   9   7     1926.76     1998.57     54.46 o 
  10   9   7    11148.45    11095.05    174.39 o 
  12   9   7      372.88      357.42     45.31 o 
  14   9   7       61.93       79.36     43.80 o 
  16   9   7      226.83      181.36     48.76 o 
  18   9   7      369.82      401.77     67.70 o 
  20   9   7      740.10      801.76     88.64 o 
   1  10   7      108.49       88.51     21.50 o 
   3  10   7      584.44      498.72     26.06 o 
   5  10   7     1669.72     1577.98     44.94 o 
   7  10   7      252.73      176.95     26.62 o 
   9  10   7     1786.42     1762.77     64.40 o 
  11  10   7     1789.49     1948.11    179.48 o 
  13  10   7      395.36      339.06     47.08 o 
  15  10   7      616.58      499.66     69.78 o 
  17  10   7      388.64      354.44     80.06 o 
  19  10   7       13.77      -79.60     58.24 o 
   2  11   7     6684.71     6974.97    108.77 o 
   4  11   7     4146.19     4388.20     82.44 o 
   6  11   7      673.76      756.54     40.29 o 
   8  11   7       90.61      119.04     32.88 o 
  10  11   7     8877.62     8808.21    160.00 o 
  12  11   7      208.26      261.66     50.61 o 
  14  11   7      563.86      454.29     61.28 o 
  16  11   7      209.32      225.69     59.55 o 
  18  11   7       87.97       70.13     70.27 o 
   1  12   7       24.80       36.62     23.45 o 
   3  12   7     8242.37     8064.53    132.08 o 
   5  12   7      655.42      602.71     37.46 o 
   7  12   7     8635.14     8479.06    140.34 o 
   9  12   7     4787.98     4697.85    111.12 o 
  11  12   7     3327.00     3207.66     99.72 o 
  13  12   7      372.37      292.95     69.36 o 
  15  12   7      163.76      260.43     78.66 o 
  17  12   7       23.06      -22.43     81.46 o 
  19  12   7       16.17      -11.41     96.21 o 
   2  13   7      604.54      657.83     39.67 o 
   4  13   7    19366.57    19099.29    269.58 o 
   6  13   7     3198.75     3036.71     85.33 o 
   8  13   7    15305.51    15278.77    239.10 o 
  10  13   7     2130.85     2223.76     91.60 o 
  12  13   7     1737.88     1838.94    105.97 o 
  14  13   7      108.10      123.15     62.33 o 
  16  13   7      963.51      955.24    113.57 o 
  18  13   7     5490.11     5723.71    192.04 o 
   1  14   7       56.57       85.87     35.19 o 
   3  14   7     8181.79     8167.98    150.68 o 
   5  14   7      380.37      380.49     41.78 o 
   7  14   7     7255.23     7389.20    184.19 o 
   9  14   7        8.07        8.04     42.95 o 
  11  14   7      115.34      145.22     48.40 o 
  13  14   7      798.18      764.31     68.73 o 
  15  14   7       92.75       17.92     66.83 o 
  17  14   7      221.76      274.30     73.31 o 
   2  15   7     4721.98     4536.93    106.01 o 
   4  15   7     1413.49     1539.12     71.51 o 
   6  15   7     1022.70     1006.58     61.68 o 
   8  15   7      372.32      418.44     59.80 o 
  10  15   7     3127.57     3302.18    105.20 o 
  12  15   7      549.97      574.54     67.89 o 
  14  15   7     1315.00     1382.51    113.15 o 
  16  15   7       79.89       68.66     59.74 o 
   1  16   7     1181.05     1164.94     67.15 o 
   3  16   7        9.29       29.23     61.24 o 
   5  16   7     4938.62     5030.74    124.38 o 
   7  16   7     5397.56     5476.67    142.63 o 
   9  16   7      217.51      190.59     71.62 o 
  11  16   7       82.16       -0.06     79.14 o 
  13  16   7        9.59       11.64     51.72 o 
  15  16   7      462.73      413.51     71.17 o 
   2  17   7      811.39      830.76     69.99 o 
   4  17   7     3655.01     3552.30    119.87 o 
   6  17   7      409.75      478.92     75.05 o 
   8  17   7      874.53      799.65     91.16 o 
  10  17   7     9385.98     9300.21    213.60 o 
  12  17   7      236.67      234.52     69.77 o 
  14  17   7        2.62       40.44     87.33 o 
   1  18   7      350.85      262.75     61.35 o 
   3  18   7     1667.09     1591.33     90.70 o 
   5  18   7        5.20       -7.32     62.34 o 
   7  18   7       43.57      -58.42     62.96 o 
   9  18   7      186.87      189.61     95.04 o 
  11  18   7     2145.10     2035.45    162.40 o 
  13  18   7       56.03      -42.35     70.26 o 
   2  19   7     1213.99     1544.37     92.05 o 
   4  19   7      103.70       53.98     68.86 o 
   6  19   7       42.76       10.01     67.66 o 
   8  19   7     4687.31     5026.66    175.45 o 
  10  19   7     3204.31     3216.41    227.15 o 
  12  19   7      565.64      582.52    105.08 o 
   1  20   7     2647.14     2737.39    130.00 o 
   3  20   7       80.91      161.52     70.85 o 
   5  20   7       12.38      -47.06     68.76 o 
   7  20   7      741.76      797.72     97.74 o 
   9  20   7       36.92        5.19     77.67 o 
  11  20   7       51.05       30.25     99.44 o 
   2  21   7     2605.42     2391.71    140.46 o 
   4  21   7      192.01       55.61     80.13 o 
   6  21   7        1.02     -108.91     72.61 o 
   8  21   7      498.12      565.48    101.32 o 
   1  22   7       16.19      -21.75     96.22 o 
   3  22   7     1496.19     1280.81    124.18 o 
   5  22   7        1.68      -31.81     79.43 o 
   0   0   8    12152.91    14709.84    716.74 o 
   2   0   8    13012.22    12316.55    229.81 o 
   4   0   8    53367.95    54983.02   1180.42 o 
   6   0   8     1858.62     2121.41     77.53 o 
   8   0   8    91948.90   100740.31   1858.66 o 
  10   0   8     3461.27     3606.03    106.69 o 
  12   0   8      900.01      812.60    107.48 o 
  14   0   8      325.13      310.94    124.96 o 
  16   0   8        6.00      -72.38     62.96 o 
  18   0   8      286.61      243.58     70.05 o 
  20   0   8     3886.84     3744.73    301.80 o 
  22   0   8       14.70        8.75    135.52 o 
   1   1   8     2537.53     2415.17     52.67 o 
   3   1   8    11449.26    11932.93    192.29 o 
   5   1   8      447.77      472.56     30.23 o 
   7   1   8    30611.30    32448.61    404.58 o 
   9   1   8    16497.94    18431.34    243.97 o 
  11   1   8      227.05      299.89     33.13 o 
  13   1   8      184.22      157.55     31.95 o 
  15   1   8     6529.80     6510.99    137.92 o 
  17   1   8        7.83      -29.77     42.46 o 
  19   1   8     1144.05     1081.81     72.29 o 
  21   1   8      265.82      185.17     73.32 o 
   0   2   8     4404.54     5286.71    128.66 o 
   2   2   8    33486.57    33800.33    450.76 o 
   4   2   8    42770.86    44571.41    555.79 o 
   6   2   8     2456.97     2635.63     56.53 o 
   8   2   8     9325.87     9850.80    156.79 o 
  10   2   8     9999.85    10838.84    161.60 o 
  12   2   8    11810.84    12103.83    180.22 o 
  14   2   8     9158.34     9117.85    180.58 o 
  16   2   8    13073.91    13264.18    211.68 o 
  18   2   8      105.95      147.54     48.25 o 
  20   2   8        7.65      -39.15     70.56 o 
  22   2   8      583.19      505.49    102.93 o 
   1   3   8      423.55      360.05     25.28 o 
   3   3   8      812.25     1090.78     36.88 o 
   5   3   8     9607.22    11348.49    163.14 o 
   7   3   8       36.75       30.87     22.58 o 
   9   3   8    14612.15    15205.99    212.07 o 
  11   3   8     1040.89     1283.41     47.58 o 
  13   3   8     6049.66     6360.12    123.50 o 
  15   3   8        0.05      -57.31     38.21 o 
  17   3   8      180.79      108.32     41.33 o 
  19   3   8       43.02       42.01     46.86 o 
  21   3   8      946.37      867.72    116.81 o 
   0   4   8    10272.92    12932.92    284.58 o 
   2   4   8     3416.42     2775.81     60.95 o 
   4   4   8     8933.24    11084.46    154.89 o 
   6   4   8     7428.02     7451.92    108.74 o 
   8   4   8      354.31      364.62     30.70 o 
  10   4   8     1669.02     1523.99     48.12 o 
  12   4   8     3196.14     3331.87     99.13 o 
  14   4   8      156.42      119.50     29.91 o 
  16   4   8     3502.40     3476.37     94.63 o 
  18   4   8     3502.83     3617.66    121.58 o 
  20   4   8      357.66      333.09     60.45 o 
   1   5   8    58055.88    61405.74    704.42 o 
   3   5   8     2166.28     2636.00     53.44 o 
   5   5   8     7663.41     7928.61    118.92 o 
   7   5   8     1494.23     1541.24     51.06 o 
   9   5   8     5569.12     5540.54     93.42 o 
  11   5   8     1631.81     1725.54     61.29 o 
  13   5   8      152.35       92.74     38.17 o 
  15   5   8     1742.37     1742.04     80.78 o 
  17   5   8      164.74      147.65     59.18 o 
  19   5   8       10.89      -48.45     77.60 o 
  21   5   8      771.86      690.94     72.27 o 
   0   6   8    24019.85    24468.79    460.20 o 
   2   6   8    22441.88    22765.88    302.29 o 
   4   6   8     7856.37     7315.71    103.51 o 
   6   6   8     4603.94     5058.79     85.46 o 
   8   6   8    12811.78    12553.72    177.55 o 
  10   6   8      377.15      352.05     35.14 o 
  12   6   8      520.32      467.17     43.99 o 
  14   6   8     2065.06     2173.22     71.85 o 
  16   6   8      143.64       41.97     40.64 o 
  18   6   8       89.35       39.21     57.89 o 
  20   6   8      601.06      493.30    101.76 o 
   1   7   8     3664.71     4043.39     70.13 o 
   3   7   8     1697.50     1578.55     41.15 o 
   5   7   8       13.96        0.59     19.84 o 
   7   7   8      985.41      964.98     38.31 o 
   9   7   8       82.47       -1.03     26.21 o 
  11   7   8      173.09      180.46     33.47 o 
  13   7   8       37.84      -29.10     47.71 o 
  15   7   8       39.57      -10.92     47.34 o 
  17   7   8      145.16      155.34     53.32 o 
  19   7   8       54.70      -76.95     62.33 o 
  21   7   8      114.87     -148.75    129.78 o 
   0   8   8    29669.85    29553.11    520.91 o 
   2   8   8      362.30      669.59     31.19 o 
   4   8   8     4956.56     4503.07     76.20 o 
   6   8   8       23.48       -7.47     21.83 o 
   8   8   8       13.57       39.94     30.88 o 
  10   8   8     2229.96     2291.43     64.77 o 
  12   8   8    13249.81    12772.71    195.68 o 
  14   8   8      959.14      960.58     56.53 o 
  16   8   8     1029.47     1064.12     79.56 o 
  18   8   8     7028.65     7051.85    165.88 o 
  20   8   8      339.39      308.97     72.42 o 
   1   9   8     1632.64     1709.62     44.70 o 
   3   9   8     6362.85     6511.26    114.96 o 
   5   9   8     8366.76     8804.56    131.64 o 
   7   9   8     1480.75     1508.66     52.15 o 
   9   9   8        0.60       52.79     76.67 o 
  11   9   8      413.46      481.29     40.00 o 
  13   9   8       17.93       11.80     38.81 o 
  15   9   8      490.09      488.19     90.72 o 
  17   9   8       64.26        7.55     56.86 o 
  19   9   8       13.38      -90.36     98.60 o 
   0  10   8     4270.62     4235.10    103.88 o 
   2  10   8      974.30      803.11     34.29 o 
   4  10   8       84.86       74.21     19.92 o 
   6  10   8     2369.80     2580.82     63.53 o 
   8  10   8      516.62      531.62     39.81 o 
  10  10   8      110.56      235.84    146.12 o 
  12  10   8     1048.83     1175.32     83.17 o 
  14  10   8      345.98      334.53     49.79 o 
  16  10   8     1976.22     2067.99    163.41 o 
  18  10   8      338.25      448.00     70.96 o 
   1  11   8     2994.58     2949.32     63.58 o 
   3  11   8     2400.48     2366.20     52.96 o 
   5  11   8     2368.47     2234.95     58.14 o 
   7  11   8       38.53       41.70     28.24 o 
   9  11   8      242.11      190.28     37.07 o 
  11  11   8      838.91      809.54     66.46 o 
  13  11   8      695.43      611.74     65.22 o 
  15  11   8     1125.83     1103.25     78.20 o 
  17  11   8       53.08        4.53     55.88 o 
  19  11   8      143.38      174.03     90.03 o 
   0  12   8    15958.31    15252.06    278.25 o 
   2  12   8     6722.49     6575.60    115.90 o 
   4  12   8       12.09       23.36     27.20 o 
   6  12   8     5350.62     5318.95    128.41 o 
   8  12   8      648.94      661.59     44.20 o 
  10  12   8     3531.50     3446.60    102.89 o 
  12  12   8       62.42       65.83     46.62 o 
  14  12   8      938.85     1080.43     80.87 o 
  16  12   8     2023.82     2231.33    171.19 o 
  18  12   8      137.55      161.09    105.58 o 
   1  13   8     1589.52     1750.59     58.90 o 
   3  13   8    10628.60    10453.16    164.38 o 
   5  13   8      234.14      244.52     38.20 o 
   7  13   8     3434.63     3538.94     90.00 o 
   9  13   8        0.03      -48.94     38.51 o 
  11  13   8      647.19      704.67     61.27 o 
  13  13   8        0.02      -16.66     62.77 o 
  15  13   8       15.58       68.86     54.19 o 
  17  13   8     1414.60     1468.04    100.11 o 
   0  14   8      546.93      655.94     60.44 o 
   2  14   8     1642.33     1689.13     65.08 o 
   4  14   8     8298.89     7753.97    208.58 o 
   6  14   8        0.31       -8.02     33.30 o 
   8  14   8     2073.89     2066.96     82.40 o 
  10  14   8      425.79      356.71     64.38 o 
  12  14   8      632.98      541.40     60.91 o 
  14  14   8     2855.39     2865.83    161.75 o 
  16  14   8     1395.86     1348.05    205.49 o 
   1  15   8     1461.82     1553.37     72.29 o 
   3  15   8      107.89       49.37     47.78 o 
   5  15   8       31.32        5.94     39.79 o 
   7  15   8      483.89      471.75     65.36 o 
   9  15   8      267.44      203.76     48.26 o 
  11  15   8       37.24       -9.04     58.65 o 
  13  15   8      501.87      443.82     91.07 o 
  15  15   8      232.17      146.96     87.34 o 
   0  16   8      312.06      220.76     71.50 o 
   2  16   8     3765.47     3677.96    115.15 o 
   4  16   8        9.63       32.85     52.05 o 
   6  16   8      249.56      271.80     52.40 o 
   8  16   8        0.14      -39.08     51.85 o 
  10  16   8       64.55       12.84     54.58 o 
  12  16   8      112.89      113.77     84.37 o 
  14  16   8     1856.11     1957.45    157.50 o 
   1  17   8     2578.78     2495.39     92.23 o 
   3  17   8      820.26      935.70     74.61 o 
   5  17   8      649.60      637.18     69.15 o 
   7  17   8      429.15      468.76     79.73 o 
   9  17   8      395.39      326.46     68.57 o 
  11  17   8      928.65     1054.26     86.37 o 
  13  17   8      995.84      980.36    111.56 o 
   0  18   8     3136.67     2963.75    144.89 o 
   2  18   8      946.10      993.29     78.70 o 
   4  18   8      350.08      385.42     67.32 o 
   6  18   8      396.58      431.98     77.36 o 
   8  18   8     2007.89     1995.75    120.97 o 
  10  18   8       87.54      116.41     79.28 o 
  12  18   8      665.26      804.34     96.60 o 
   1  19   8      612.03      629.21     74.00 o 
   3  19   8        9.49       32.36     58.01 o 
   5  19   8     1467.36     1542.49    103.93 o 
   7  19   8      170.57      187.62     78.64 o 
   9  19   8     2722.98     2594.57    142.64 o 
  11  19   8      232.43      180.78    105.54 o 
   0  20   8    23967.97    24857.01    718.51 o 
   2  20   8      154.37       79.28     65.56 o 
   4  20   8     2491.53     2675.93    127.80 o 
   6  20   8     2200.04     2255.11    130.44 o 
   8  20   8       91.20       57.53     83.48 o 
  10  20   8       55.52      -51.24     83.49 o 
   1  21   8     3411.08     3327.43    150.05 o 
   3  21   8      195.98      143.79     79.66 o 
   5  21   8       43.72       71.46     76.78 o 
   7  21   8      101.15       22.07     82.84 o 
   0  22   8     1443.20     1380.70    169.75 o 
   2  22   8        2.07      -27.63     92.00 o 
   4  22   8        6.07     -108.43     74.35 o 
   2   1   9     6624.10     6728.87    115.07 o 
   4   1   9     9414.43    11500.50    164.91 o 
   6   1   9    28044.86    27587.54    392.09 o 
   8   1   9     7667.65     7799.74    120.17 o 
  10   1   9        9.89       -1.99     26.05 o 
  12   1   9     8183.28     8052.01    138.54 o 
  14   1   9     1197.30     1169.43     56.78 o 
  16   1   9       13.08      -16.16     43.94 o 
  18   1   9      123.55      111.57     49.67 o 
  20   1   9     1912.04     1911.62    123.63 o 
   1   2   9     4824.34     5070.64     82.71 o 
   3   2   9     4586.08     4503.52     75.12 o 
   5   2   9     1749.37     1990.67     52.89 o 
   7   2   9     6003.33     6729.29    106.70 o 
   9   2   9     1028.73     1066.40     41.82 o 
  11   2   9       15.72      -27.01     29.90 o 
  13   2   9     4987.33     4998.87    107.27 o 
  15   2   9     6122.08     6122.92    132.16 o 
  17   2   9     1655.28     1532.88     79.68 o 
  19   2   9      256.93      178.10     57.42 o 
  21   2   9     1546.90     1577.51    139.91 o 
   2   3   9     3501.19     3281.44     64.70 o 
   4   3   9     1102.96     1492.36     41.18 o 
   6   3   9    17868.53    18267.16    250.92 o 
   8   3   9    25893.11    26057.53    341.23 o 
  10   3   9       25.83       90.77     26.71 o 
  12   3   9     1687.13     1489.36     62.89 o 
  14   3   9     6213.60     6353.00    127.56 o 
  16   3   9      492.16      442.81     49.61 o 
  18   3   9       28.02      -13.61     45.81 o 
  20   3   9      691.23      871.47     93.56 o 
   1   4   9    13183.11    14170.26    246.90 o 
   3   4   9      594.59      759.81     34.10 o 
   5   4   9    14378.25    15349.43    196.76 o 
   7   4   9     1682.11     1824.75     48.59 o 
   9   4   9     1570.40     1798.35     51.99 o 
  11   4   9     2009.72     2189.35     65.72 o 
  13   4   9        1.87      -41.00     32.51 o 
  15   4   9     1287.52     1253.56     60.71 o 
  17   4   9        0.25       21.27     40.01 o 
  19   4   9      248.72      321.69     67.33 o 
  21   4   9      110.84       42.95     56.23 o 
   2   5   9    11350.78    11888.28    153.47 o 
   4   5   9      131.23      183.23     23.31 o 
   6   5   9     2744.63     2607.78     57.01 o 
   8   5   9    10237.25     9720.23    143.01 o 
  10   5   9     2466.38     2269.93     62.45 o 
  12   5   9      359.12      387.31     40.49 o 
  14   5   9      116.26      125.08     33.09 o 
  16   5   9      383.15      384.59     48.65 o 
  18   5   9      339.93      255.00     49.59 o 
  20   5   9     1060.46      865.08     80.77 o 
   1   6   9     2968.03     3415.76     63.85 o 
   3   6   9      220.37      229.67     23.61 o 
   5   6   9     1776.89     1916.56     47.01 o 
   7   6   9       81.32       84.34     25.15 o 
   9   6   9     2180.44     2327.36     61.93 o 
  11   6   9      691.33      705.15     43.85 o 
  13   6   9      118.21      129.10     36.25 o 
  15   6   9      330.35      287.20     43.37 o 
  17   6   9      120.30       76.60     48.06 o 
  19   6   9      718.07      644.35     65.99 o 
  21   6   9        0.21      -32.40     69.48 o 
   2   7   9      769.21      997.94     33.63 o 
   4   7   9     4697.88     4530.44     76.50 o 
   6   7   9     1628.47     1608.40     45.11 o 
   8   7   9     7986.67     7326.67    125.69 o 
  10   7   9    11010.37    10999.62    166.31 o 
  12   7   9      658.21      746.27     47.29 o 
  14   7   9      175.29      162.03     43.71 o 
  16   7   9      781.30      778.05     61.04 o 
  18   7   9       84.62       -2.33     62.84 o 
  20   7   9     1508.38     1563.25    178.03 o 
   1   8   9     5306.53     5652.58     88.04 o 
   3   8   9     1117.37     1214.24     39.08 o 
   5   8   9      814.38      821.35     34.56 o 
   7   8   9     4116.19     4049.47     77.81 o 
   9   8   9        3.96        6.14     34.91 o 
  11   8   9    14755.69    15091.86    215.96 o 
  13   8   9     2060.65     2031.81     73.17 o 
  15   8   9      519.88      514.15     57.99 o 
  17   8   9      866.58      723.17     85.48 o 
  19   8   9        1.56      -43.52     50.73 o 
   2   9   9     3269.30     3695.16     69.83 o 
   4   9   9    10617.80    10668.74    145.19 o 
   6   9   9     1932.24     1886.15     50.64 o 
   8   9   9     4751.48     4365.91     90.45 o 
  10   9   9      166.15       82.35     31.61 o 
  12   9   9       83.04       45.05     51.95 o 
  14   9   9       89.37       69.69     45.42 o 
  16   9   9      252.18      220.30     52.75 o 
  18   9   9       19.92       34.82     96.24 o 
  20   9   9     1277.13     1374.40    142.91 o 
   1  10   9     6381.42     6333.25     99.58 o 
   3  10   9     2454.48     2265.57     62.91 o 
   5  10   9      775.25      715.07     40.93 o 
   7  10   9     3154.53     3189.01     77.52 o 
   9  10   9     5879.10     5787.80    132.45 o 
  11  10   9      784.10      820.59     59.54 o 
  13  10   9        0.25      -63.64     55.09 o 
  15  10   9      592.98      522.81     85.25 o 
  17  10   9      487.10      357.82     90.46 o 
  19  10   9       66.37       19.67     62.77 o 
   2  11   9     1031.32      868.14     38.74 o 
   4  11   9     1999.35     2056.37     75.93 o 
   6  11   9     5432.64     5213.26    107.03 o 
   8  11   9     3545.39     3429.10     88.52 o 
  10  11   9     3686.46     3920.16    103.94 o 
  12  11   9      960.38     1087.43     87.67 o 
  14  11   9        5.19      -14.38     53.92 o 
  16  11   9      343.12      283.45     66.97 o 
  18  11   9      349.78      284.43     74.07 o 
   1  12   9    10540.36    10213.39    160.24 o 
   3  12   9     3403.14     3671.48    124.64 o 
   5  12   9     3113.23     3210.40    103.22 o 
   7  12   9     7735.40     7432.85    144.58 o 
   9  12   9      284.38      242.11     43.47 o 
  11  12   9     1769.50     1652.65     78.13 o 
  13  12   9      671.23      571.75     66.68 o 
  15  12   9      494.41      400.79    101.66 o 
  17  12   9        3.90       50.34     79.65 o 
   2  13   9     1357.25     1679.51     59.44 o 
   4  13   9       31.75       17.77     32.38 o 
   6  13   9    12178.20    12310.55    223.42 o 
   8  13   9       24.73       12.50     36.08 o 
  10  13   9      123.36      130.18     46.48 o 
  12  13   9      448.67      413.36     59.93 o 
  14  13   9      337.66      278.24     62.20 o 
  16  13   9      269.24      139.69     79.63 o 
   1  14   9    11117.88    11178.74    176.20 o 
   3  14   9     2005.54     1993.66     79.56 o 
   5  14   9     1009.10      985.17     54.24 o 
   7  14   9     4366.94     4451.73    118.74 o 
   9  14   9      150.85      110.15     54.15 o 
  11  14   9      325.39      381.46     59.26 o 
  13  14   9        0.07       12.02     63.88 o 
  15  14   9        3.33      -73.04     68.75 o 
  17  14   9       24.70       77.30    112.49 o 
   2  15   9     3683.49     3690.23     95.16 o 
   4  15   9     4672.00     4793.90    133.78 o 
   6  15   9    12969.53    12802.01    244.84 o 
   8  15   9      353.28      492.42     54.09 o 
  10  15   9     1324.94     1411.29     92.22 o 
  12  15   9     1712.57     1674.28    160.56 o 
  14  15   9      235.55      227.24     61.32 o 
  16  15   9        2.67       25.15    114.97 o 
   1  16   9     1088.80     1163.33     69.96 o 
   3  16   9      340.21      332.74     59.79 o 
   5  16   9     3452.48     3224.27    121.53 o 
   7  16   9      379.97      234.21     58.44 o 
   9  16   9      698.93      610.61     70.90 o 
  11  16   9      880.71      884.35     91.47 o 
  13  16   9      716.12      663.08    105.91 o 
  15  16   9      544.06      386.48    157.35 o 
   2  17   9     2381.95     2442.21    102.47 o 
   4  17   9     3595.94     3810.97    164.38 o 
   6  17   9     2822.25     2587.95    116.18 o 
   8  17   9        1.66       42.28     56.93 o 
  10  17   9      227.09      276.58     70.02 o 
  12  17   9      395.56      194.76     99.87 o 
  14  17   9       76.50      112.33     99.79 o 
   1  18   9      193.25      189.13     60.81 o 
   3  18   9       44.34       56.99     56.69 o 
   5  18   9     1735.98     1585.21    104.67 o 
   7  18   9       15.92       37.05     69.89 o 
   9  18   9      363.91      400.66     91.52 o 
  11  18   9      306.84      217.02    135.04 o 
  13  18   9       54.96        9.35     71.73 o 
   2  19   9     1433.88     1396.57     90.45 o 
   4  19   9     3543.21     3214.31    136.59 o 
   6  19   9     1373.33     1388.20    108.30 o 
   8  19   9     3571.30     3689.97    164.41 o 
  10  19   9       69.50       13.89     90.82 o 
   1  20   9        5.56      -97.45     66.35 o 
   3  20   9      853.06      900.68     99.23 o 
   5  20   9      427.25      383.78     85.01 o 
   7  20   9      282.28      164.36     88.47 o 
   9  20   9      756.88      679.86    110.97 o 
   2  21   9     1322.74     1312.21    129.49 o 
   4  21   9     2483.09     2798.88    135.91 o 
   6  21   9      622.00      567.19    115.99 o 
   1  22   9       84.49      146.51     80.25 o 
   3  22   9        3.66       55.64     93.62 o 
   0   0  10     9930.48     8095.17    251.19 o 
   2   0  10    30232.61    31402.62    550.94 o 
   4   0  10     4279.30     5682.49    130.33 o 
   6   0  10      293.59      173.44     39.77 o 
   8   0  10     3803.09     3276.50     99.35 o 
  10   0  10        2.32      -17.52     28.00 o 
  12   0  10    12353.93    13053.10    268.67 o 
  14   0  10     1053.50     1096.94    132.48 o 
  16   0  10     1195.28     1134.54    121.71 o 
  18   0  10     3653.43     3975.17    162.06 o 
  20   0  10     2011.89     1989.59    148.62 o 
   1   1  10    10450.55    10313.95    143.01 o 
   3   1  10        0.11      -11.96     21.78 o 
   5   1  10     2222.11     2232.53     56.63 o 
   7   1  10      135.30      140.71     27.34 o 
   9   1  10       39.66       67.34     28.70 o 
  11   1  10      737.62      781.14     43.16 o 
  13   1  10     6644.67     7183.20    125.17 o 
  15   1  10     4264.91     4178.27    110.86 o 
  17   1  10       52.11       58.74     45.13 o 
  19   1  10      123.16      137.37     64.48 o 
  21   1  10        8.61       51.85    108.87 o 
   0   2  10     6246.22     5321.57    122.22 o 
   2   2  10    33268.93    33629.59    416.46 o 
   4   2  10      697.37      720.84     33.33 o 
   6   2  10     3006.04     3223.22     72.82 o 
   8   2  10      926.72      876.42     39.56 o 
  10   2  10     1078.57     1139.66     46.60 o 
  12   2  10        8.44      -31.03     30.32 o 
  14   2  10     2708.74     2629.62     79.17 o 
  16   2  10     2215.07     2164.72     83.06 o 
  18   2  10     1512.04     1468.56    135.67 o 
  20   2  10     1779.76     1722.43    117.25 o 
   1   3  10    41278.30    43434.53    516.65 o 
   3   3  10       12.14       30.72     19.90 o 
   5   3  10    14598.96    14623.28    204.78 o 
   7   3  10      543.00      688.20     33.89 o 
   9   3  10      445.98      494.78     34.80 o 
  11   3  10      212.00      202.43     35.94 o 
  13   3  10    12279.63    12349.46    199.14 o 
  15   3  10      879.85      865.62     54.70 o 
  17   3  10     1576.69     1610.64     78.20 o 
  19   3  10      622.98      597.67    114.73 o 
  21   3  10      271.48      316.59     63.36 o 
   0   4  10    52845.97    55803.35    960.09 o 
   2   4  10     5992.62     4623.79     96.52 o 
   4   4  10       59.77       67.07     22.30 o 
   6   4  10     2026.57     2567.85     59.71 o 
   8   4  10     4779.76     5251.69     94.30 o 
  10   4  10     3888.54     4179.37     84.36 o 
  12   4  10     1934.19     2041.66     83.86 o 
  14   4  10      740.67      772.95     63.35 o 
  16   4  10     2623.24     2855.73     94.95 o 
  18   4  10     1099.52     1267.28     78.45 o 
  20   4  10     1586.17     1697.07    140.33 o 
   1   5  10      186.34      325.12     25.82 o 
   3   5  10      448.73      466.82     29.94 o 
   5   5  10    19797.20    20441.03    265.09 o 
   7   5  10     3076.88     3180.47     67.36 o 
   9   5  10     1945.38     2284.49     58.39 o 
  11   5  10     9957.78     9828.36    163.67 o 
  13   5  10      655.18      658.78     48.51 o 
  15   5  10      920.84      891.79     72.71 o 
  17   5  10       94.01       48.63     42.97 o 
  19   5  10      541.19      526.63     63.12 o 
   0   6  10    28097.16    27695.66    469.35 o 
   2   6  10     4308.17     3899.15     72.31 o 
   4   6  10      804.71      762.21     31.95 o 
   6   6  10      149.63      178.30     25.81 o 
   8   6  10     1616.44     1499.01     49.92 o 
  10   6  10      375.04      374.99     39.72 o 
  12   6  10    14435.27    14032.64    217.40 o 
  14   6  10       18.98      -12.09     35.79 o 
  16   6  10     2718.05     2890.31    122.68 o 
  18   6  10      595.14      678.38     87.78 o 
  20   6  10      466.04      535.25     87.10 o 
   1   7  10     1726.64     1822.69     47.11 o 
   3   7  10      265.81      250.34     25.75 o 
   5   7  10     2027.08     2087.74     54.18 o 
   7   7  10      419.51      402.03     33.50 o 
   9   7  10     5549.11     5311.96    110.07 o 
  11   7  10       84.46        7.79     33.41 o 
  13   7  10      116.60       97.73     34.57 o 
  15   7  10      248.52      208.59     54.48 o 
  17   7  10       43.08       93.85     49.94 o 
  19   7  10      278.17      213.16     59.23 o 
   0   8  10      787.27      433.25     41.69 o 
   2   8  10    14757.94    15511.81    197.11 o 
   4   8  10       78.02      114.06     25.50 o 
   6   8  10        1.85       10.18     25.48 o 
   8   8  10     4301.65     4335.90     93.05 o 
  10   8  10     1790.37     1791.47     60.52 o 
  12   8  10     3773.93     3808.60    130.32 o 
  14   8  10      306.44      392.29     48.06 o 
  16   8  10     1023.66      984.18     70.33 o 
  18   8  10     2579.62     2645.57    144.91 o 
  20   8  10      149.21      119.87     99.56 o 
   1   9  10      212.10      208.89     26.76 o 
   3   9  10     2536.43     2488.16     58.74 o 
   5   9  10      176.30      199.23     30.67 o 
   7   9  10      633.58      642.53     39.13 o 
   9   9  10     1750.14     1714.85     66.01 o 
  11   9  10     4054.37     3848.01     93.79 o 
  13   9  10        0.03      -19.52     53.19 o 
  15   9  10      110.60       46.93     46.77 o 
  17   9  10      763.09      953.24     75.95 o 
  19   9  10      400.63      387.94     74.10 o 
   0  10  10     6347.66     6182.14    138.78 o 
   2  10  10     6094.23     5789.12     98.05 o 
   4  10  10       17.67       17.50     24.81 o 
   6  10  10      323.28      344.77     40.63 o 
   8  10  10     1375.39     1475.69    106.56 o 
  10  10  10     2656.51     2786.58     84.83 o 
  12  10  10        1.17      -53.97     54.57 o 
  14  10  10     2288.61     2130.99    141.55 o 
  16  10  10      130.86      214.64     74.94 o 
  18  10  10     1046.44     1085.80     90.76 o 
   1  11  10     1149.85     1134.45     40.79 o 
   3  11  10     2835.71     2946.57     67.86 o 
   5  11  10     3535.34     3772.88     88.38 o 
   7  11  10      428.45      432.52     42.57 o 
   9  11  10     4812.93     4391.41    146.77 o 
  11  11  10      398.21      347.13     54.93 o 
  13  11  10      803.75      694.74     90.97 o 
  15  11  10      406.33      418.83     87.33 o 
  17  11  10      165.58      138.36     72.43 o 
   0  12  10    32589.64    32566.89    553.98 o 
   2  12  10      773.31     1013.69    102.90 o 
   4  12  10     1500.58     1411.38     56.99 o 
   6  12  10     5695.43     5560.52    113.79 o 
   8  12  10      560.83      564.33     46.01 o 
  10  12  10     1314.42     1211.70     91.95 o 
  12  12  10     2042.20     2072.26    138.81 o 
  14  12  10     2187.70     2401.78    148.07 o 
  16  12  10      374.40      363.33     86.78 o 
  18  12  10     1155.73     1144.42    102.74 o 
   1  13  10     5272.24     5491.82    117.52 o 
   3  13  10     3425.15     3401.11     97.77 o 
   5  13  10     2157.17     2158.02     69.41 o 
   7  13  10      254.12      184.51     42.22 o 
   9  13  10       89.97       74.48     41.28 o 
  11  13  10      143.75      203.06     73.63 o 
  13  13  10       34.74      -69.61     64.30 o 
  15  13  10       94.03       44.78     57.93 o 
  17  13  10        6.02       10.27     86.76 o 
   0  14  10     1692.17     1863.30     90.70 o 
   2  14  10        2.68       50.11     28.91 o 
   4  14  10      823.73      815.30     58.35 o 
   6  14  10     5169.46     5002.23    117.11 o 
   8  14  10      581.72      476.07     45.48 o 
  10  14  10        2.14       48.32     57.02 o 
  12  14  10      455.92      470.61     85.31 o 
  14  14  10     2488.58     2761.20    227.17 o 
  16  14  10      937.37      927.94    165.03 o 
   1  15  10    12318.96    12518.17    209.20 o 
   3  15  10        0.33      -13.81     47.60 o 
   5  15  10       48.79       25.23     44.60 o 
   7  15  10      232.32      245.73     52.11 o 
   9  15  10       54.74       24.07     45.71 o 
  11  15  10     2115.78     2171.44    179.39 o 
  13  15  10     3932.55     4146.24    264.35 o 
  15  15  10      141.87      126.42     62.97 o 
   0  16  10    20447.59    20498.12    476.51 o 
   2  16  10       44.64       13.88     52.68 o 
   4  16  10      746.64      671.89     70.10 o 
   6  16  10     1572.89     1698.24     85.86 o 
   8  16  10        4.54       -6.05     65.10 o 
  10  16  10       72.77       93.98     63.65 o 
  12  16  10     3894.89     3963.04    243.66 o 
  14  16  10     1268.57     1085.00     88.70 o 
   1  17  10     2555.53     2619.85    104.48 o 
   3  17  10      111.58       59.36     58.48 o 
   5  17  10      620.59      562.18     72.37 o 
   7  17  10      125.47      173.00     78.94 o 
   9  17  10        0.52      -78.81     52.54 o 
  11  17  10      541.50      380.95    122.56 o 
  13  17  10       19.60       22.75     72.71 o 
   0  18  10     5996.08     6752.47    261.93 o 
   2  18  10       18.62      -60.74     53.74 o 
   4  18  10      277.37      249.09     65.70 o 
   6  18  10      843.06      972.23    102.56 o 
   8  18  10       90.29      -20.02     74.96 o 
  10  18  10       13.12     -103.72     97.07 o 
  12  18  10      338.86      391.65     81.72 o 
   1  19  10      241.29      313.66     87.33 o 
   3  19  10       44.55       44.55     59.23 o 
   5  19  10     3096.85     3298.76    141.52 o 
   7  19  10       17.63      -57.03     77.54 o 
   9  19  10     1993.36     2160.28    239.85 o 
  11  19  10       25.53      -71.90    120.64 o 
   0  20  10        3.12       48.85     99.26 o 
   2  20  10     1973.81     1946.64    132.01 o 
   4  20  10       98.13      -51.33     73.04 o 
   6  20  10     3027.98     2912.16    153.76 o 
   8  20  10      187.02      104.16     88.32 o 
   1  21  10        9.89      -27.62     73.77 o 
   3  21  10     1701.82     1649.32    135.98 o 
   5  21  10      165.92      182.78     90.79 o 
   0  22  10      504.69      488.95    132.38 o 
   2  22  10     1443.15     1515.26    137.48 o 
   2   1  11     2463.60     2911.13     63.99 o 
   4   1  11     1035.71     1059.23     40.89 o 
   6   1  11     6115.65     5908.16    113.90 o 
   8   1  11     3529.70     3412.62     80.05 o 
  10   1  11    10170.72    10011.98    152.23 o 
  12   1  11     8164.43     7867.50    143.31 o 
  14   1  11     2319.88     2446.63     80.87 o 
  16   1  11    10226.38    10541.92    234.51 o 
  18   1  11      357.33      307.15     54.17 o 
  20   1  11      201.80      215.09     61.33 o 
   1   2  11      836.96      799.70     34.05 o 
   3   2  11     1563.79     1405.99     43.94 o 
   5   2  11      463.71      562.67     35.68 o 
   7   2  11      861.99      856.46     45.14 o 
   9   2  11      682.53      686.53     39.68 o 
  11   2  11       56.97       37.62     32.17 o 
  13   2  11     6047.38     5974.09    122.20 o 
  15   2  11      171.81      203.15     47.07 o 
  17   2  11      547.97      362.50     55.39 o 
  19   2  11     1244.44     1260.63     89.46 o 
  21   2  11       64.38       80.84     78.44 o 
   2   3  11     1138.63     1322.51     40.48 o 
   4   3  11       96.43       87.81     24.34 o 
   6   3  11    10470.35    10366.15    150.79 o 
   8   3  11     6800.53     6720.28    127.54 o 
  10   3  11     3253.24     3388.71     79.93 o 
  12   3  11    11156.83    11066.65    182.88 o 
  14   3  11      112.59      107.68     48.23 o 
  16   3  11      489.81      504.40     52.01 o 
  18   3  11     2535.13     2760.32    162.49 o 
  20   3  11      104.54       77.73     86.00 o 
   1   4  11     8489.86     9430.41    132.43 o 
   3   4  11       31.60       49.72     23.84 o 
   5   4  11     7531.88     7535.90    122.24 o 
   7   4  11     6704.79     7156.95    116.22 o 
   9   4  11        2.86      -22.75     27.94 o 
  11   4  11       31.96       31.35     39.38 o 
  13   4  11     6926.76     7035.00    134.70 o 
  15   4  11       61.64       89.79     40.31 o 
  17   4  11      301.89      360.05     56.12 o 
  19   4  11     1124.14     1098.04     83.89 o 
   2   5  11     1652.62     1775.51     49.54 o 
   4   5  11       26.20        0.12     25.02 o 
   6   5  11    13519.52    12906.43    180.97 o 
   8   5  11     1323.92     1252.97     46.14 o 
  10   5  11     1567.37     1398.21     59.31 o 
  12   5  11    18463.44    18278.17    272.21 o 
  14   5  11      343.49      325.11     42.78 o 
  16   5  11      280.80      179.24     49.19 o 
  18   5  11     1199.98     1200.77     77.26 o 
  20   5  11      232.65      167.69     67.33 o 
   1   6  11     6025.65     6708.79    102.06 o 
   3   6  11       75.10       35.40     25.71 o 
   5   6  11      743.28      708.75     36.19 o 
   7   6  11        4.96       16.17     26.53 o 
   9   6  11      230.86      241.89     36.07 o 
  11   6  11     1369.78     1363.22     61.08 o 
  13   6  11     1138.79      977.84     56.14 o 
  15   6  11     1289.80     1266.42     85.16 o 
  17   6  11      260.47      352.80     52.03 o 
  19   6  11     1951.73     2050.77    159.04 o 
   2   7  11       97.45       48.01     24.39 o 
   4   7  11     2096.70     2100.52     57.27 o 
   6   7  11    27536.10    27331.67    340.53 o 
   8   7  11      270.94      321.28     36.59 o 
  10   7  11     6082.88     6060.59    115.88 o 
  12   7  11     3646.22     4004.31     98.15 o 
  14   7  11       37.74       -1.92     51.43 o 
  16   7  11     1709.81     1726.25     92.44 o 
  18   7  11     1537.25     1523.83     88.01 o 
  20   7  11       15.30       66.78     70.26 o 
   1   8  11      606.83      701.29     36.26 o 
   3   8  11      253.84      242.17     28.61 o 
   5   8  11       24.59       30.63     25.41 o 
   7   8  11     9434.35     9405.65    150.01 o 
   9   8  11    11018.51    10829.28    176.87 o 
  11   8  11        5.60      -26.29     41.66 o 
  13   8  11     4677.14     4353.38    120.75 o 
  15   8  11       34.20      -26.66     71.20 o 
  17   8  11       18.38       13.23     50.34 o 
  19   8  11      214.80      147.68     71.42 o 
   2   9  11      289.15      271.16     29.85 o 
   4   9  11     3348.36     2941.10     69.33 o 
   6   9  11     7162.54     6868.83    109.47 o 
   8   9  11      278.84      296.82     37.40 o 
  10   9  11       92.81       29.92     32.82 o 
  12   9  11     6607.02     6116.13    142.30 o 
  14   9  11     1948.07     1734.76    112.65 o 
  16   9  11       13.13      -30.03     65.92 o 
  18   9  11     1420.32     1417.92    115.54 o 
   1  10  11     3051.29     3076.61     65.64 o 
   3  10  11     3718.96     3578.78     74.92 o 
   5  10  11      422.64      366.56     33.11 o 
   7  10  11      766.00      800.64     43.20 o 
   9  10  11       11.23       32.98     41.34 o 
  11  10  11     1307.09     1243.68     68.74 o 
  13  10  11      644.92      518.30     66.37 o 
  15  10  11       12.59      -21.38     45.94 o 
  17  10  11      391.27      302.67     70.77 o 
   2  11  11     1298.17     1320.65     45.92 o 
   4  11  11    17953.73    17612.63    263.14 o 
   6  11  11      562.32      595.00     45.39 o 
   8  11  11     4273.80     3889.02    209.85 o 
  10  11  11      392.12      418.02     46.74 o 
  12  11  11      198.60      297.24     49.04 o 
  14  11  11     1897.72     2026.28    102.08 o 
  16  11  11     1279.25     1361.95    139.36 o 
  18  11  11        6.53       29.78    100.84 o 
   1  12  11    24150.53    23697.33    308.20 o 
   3  12  11     1234.95     1223.47     54.17 o 
   5  12  11     5737.29     5822.15    116.45 o 
   7  12  11      524.51      538.84     53.56 o 
   9  12  11       34.35       42.81     36.99 o 
  11  12  11     1820.36     1607.41     86.34 o 
  13  12  11       64.85       83.82     61.01 o 
  15  12  11       52.97       44.61     60.89 o 
  17  12  11        5.90      -22.65     59.97 o 
   2  13  11       27.97       40.69     32.66 o 
   4  13  11     2740.65     2776.24     74.11 o 
   6  13  11      410.28      474.72     47.58 o 
   8  13  11     1572.88     1552.42     91.96 o 
  10  13  11     3508.55     3512.56    112.13 o 
  12  13  11       97.65      124.38     55.93 o 
  14  13  11     3749.70     3889.83    210.00 o 
  16  13  11      598.92      643.79     87.64 o 
   1  14  11     7566.92     7706.06    147.91 o 
   3  14  11     7244.08     7165.38    143.23 o 
   5  14  11      238.11      241.49     71.85 o 
   7  14  11      350.81      293.00     58.11 o 
   9  14  11      617.76      658.29     63.46 o 
  11  14  11      771.58      678.25     69.16 o 
  13  14  11       15.53      -12.19     94.31 o 
  15  14  11      176.13      317.26     87.01 o 
   2  15  11      790.26      862.53     72.63 o 
   4  15  11     5344.37     5419.89    137.35 o 
   6  15  11      198.92      139.11     71.09 o 
   8  15  11      161.17      111.04     60.14 o 
  10  15  11      646.75      618.58     73.82 o 
  12  15  11      741.16      828.73     77.99 o 
  14  15  11       75.73       48.89     68.05 o 
   1  16  11      113.22      100.41     51.08 o 
   3  16  11     3369.94     3154.59    110.30 o 
   5  16  11       99.83      142.56     80.28 o 
   7  16  11       61.60       27.94     58.15 o 
   9  16  11      221.30      184.91     64.31 o 
  11  16  11        3.86      -19.32     63.16 o 
  13  16  11      904.34      977.24     86.22 o 
   2  17  11     1868.46     2023.72     98.24 o 
   4  17  11     5172.64     5473.45    160.26 o 
   6  17  11      277.96      214.32     74.60 o 
   8  17  11      538.19      580.70     82.51 o 
  10  17  11      745.64      952.09    100.94 o 
  12  17  11     1126.39     1361.09    134.32 o 
   1  18  11      725.08      598.41     73.22 o 
   3  18  11     3421.09     3552.53    123.61 o 
   5  18  11      371.58      529.21     79.22 o 
   7  18  11      676.40      714.35    117.94 o 
   9  18  11     1751.92     1840.31    188.56 o 
  11  18  11      244.06      176.21     93.52 o 
   2  19  11     3108.38     2963.40    117.69 o 
   4  19  11       58.38        3.81     68.49 o 
   6  19  11     2999.56     3089.97    153.68 o 
   8  19  11      385.89      334.89     92.78 o 
  10  19  11     1155.78     1034.85    127.00 o 
   1  20  11     1564.45     1455.32    107.85 o 
   3  20  11      677.85      649.44     97.21 o 
   5  20  11     1492.11     1383.84    119.02 o 
   7  20  11      641.49      516.76    103.10 o 
   2  21  11      566.28      474.69     96.61 o 
   4  21  11      454.79      409.70    105.71 o 
   0   0  12    56995.11    54728.11   1419.81 o 
   2   0  12      959.27      578.32     47.81 o 
   4   0  12     3208.87     3584.89    104.57 o 
   6   0  12     2441.27     2710.91     97.71 o 
   8   0  12      687.32      683.62     59.03 o 
  10   0  12    29794.01    29348.13    646.60 o 
  12   0  12    59155.04    60018.63   1233.42 o 
  14   0  12     1172.69     1129.27     93.57 o 
  16   0  12    26380.96    26104.41    609.28 o 
  18   0  12     1107.59      947.29    100.98 o 
  20   0  12     2315.22     2632.63    452.52 o 
   1   1  12       57.78       20.35     24.66 o 
   3   1  12        1.01      -19.49     23.87 o 
   5   1  12     1557.41     1531.96     48.06 o 
   7   1  12      116.29       75.76     35.41 o 
   9   1  12     5778.51     5632.68    114.81 o 
  11   1  12      712.30      706.49     46.85 o 
  13   1  12     2897.09     2784.40    115.57 o 
  15   1  12     2691.27     2547.37    133.49 o 
  17   1  12      268.55      243.65     52.32 o 
  19   1  12       97.34      166.42     58.19 o 
   0   2  12      449.84      205.80     39.50 o 
   2   2  12     5488.80     4549.76     83.22 o 
   4   2  12       59.97       86.35     28.54 o 
   6   2  12       52.30       14.76     31.46 o 
   8   2  12     2025.81     1910.56     64.13 o 
  10   2  12      391.37      507.79     41.03 o 
  12   2  12     9577.06     9484.86    227.89 o 
  14   2  12     7359.27     7314.05    169.94 o 
  16   2  12     2353.46     2349.78    183.79 o 
  18   2  12     3956.11     4270.45    131.92 o 
  20   2  12        7.60      -66.55     66.89 o 
   1   3  12     1924.05     1993.72     53.65 o 
   3   3  12     7068.12     7247.84    113.44 o 
   5   3  12     1773.65     1594.13     50.30 o 
   7   3  12      839.99      776.43     42.26 o 
   9   3  12     5691.75     5542.82    112.87 o 
  11   3  12     2891.16     2987.49     80.22 o 
  13   3  12      320.27      294.60     48.59 o 
  15   3  12       22.74       -0.18     49.86 o 
  17   3  12        2.14      -28.25     54.89 o 
  19   3  12      325.99      334.50     76.66 o 
   0   4  12    22219.71    22582.01    410.78 o 
   2   4  12    55310.48    56592.75    676.33 o 
   4   4  12     1919.46     1750.28     51.58 o 
   6   4  12     1384.37     1381.00     48.58 o 
   8   4  12      444.00      416.61     37.50 o 
  10   4  12    14817.05    15043.33    220.24 o 
  12   4  12     1697.71     1599.50     67.68 o 
  14   4  12      490.54      625.54     52.12 o 
  16   4  12      194.54      352.85     48.82 o 
  18   4  12     9328.20     9423.32    230.77 o 
  20   4  12      197.12      201.62    129.37 o 
   1   5  12      285.66      300.58     30.09 o 
   3   5  12     1678.33     1739.27     50.43 o 
   5   5  12       27.74       20.48     28.61 o 
   7   5  12      359.15      380.14     35.55 o 
   9   5  12      139.19      129.76     37.72 o 
  11   5  12       14.91       38.17     40.38 o 
  13   5  12     1326.22     1279.34     84.25 o 
  15   5  12     1944.58     1827.13     88.37 o 
  17   5  12       15.77      -51.14     88.25 o 
  19   5  12      219.25      206.55     58.07 o 
   0   6  12       44.35       -9.41     34.44 o 
   2   6  12      454.30      656.84     37.01 o 
   4   6  12     2589.96     2359.66     59.14 o 
   6   6  12        4.98       50.58     29.07 o 
   8   6  12     3375.42     3400.87     77.09 o 
  10   6  12     2537.64     2309.55     73.01 o 
  12   6  12     1760.58     1639.45     72.29 o 
  14   6  12     1986.16     1929.22     89.00 o 
  16   6  12     7006.81     7638.93    162.90 o 
  18   6  12      509.61      488.61     91.29 o 
   1   7  12     2591.00     2384.38     63.83 o 
   3   7  12      540.86      568.33     35.60 o 
   5   7  12        0.24       88.57     34.11 o 
   7   7  12     1878.91     1949.32     59.69 o 
   9   7  12     6079.91     5878.84    117.27 o 
  11   7  12      564.01      669.38     48.91 o 
  13   7  12        0.10      -50.29     39.47 o 
  15   7  12       14.19       69.18     42.47 o 
  17   7  12     1240.24     1323.40     93.31 o 
  19   7  12     1514.21     1750.17    156.00 o 
   0   8  12      854.53      987.87     57.69 o 
   2   8  12     3932.56     3901.97     78.16 o 
   4   8  12     5644.00     5366.63     97.76 o 
   6   8  12     3901.51     3708.52     95.97 o 
   8   8  12     1220.93     1215.01     53.30 o 
  10   8  12      157.03       69.86     35.83 o 
  12   8  12      583.06      445.62     52.92 o 
  14   8  12       18.81       19.71     55.69 o 
  16   8  12      730.81      863.62    103.51 o 
  18   8  12      912.33     1070.93    118.08 o 
   1   9  12      108.63       29.82     27.33 o 
   3   9  12      230.32      167.32     29.96 o 
   5   9  12      379.74      537.90     67.38 o 
   7   9  12     7865.11     7998.56    140.71 o 
   9   9  12     6582.55     6805.99    128.92 o 
  11   9  12       91.22       68.91     45.24 o 
  13   9  12      319.47      325.44     56.72 o 
  15   9  12        0.02      -17.12     51.27 o 
  17   9  12       86.10       28.00     72.76 o 
   0  10  12     2094.69     2107.45     79.93 o 
   2  10  12     9217.36     9236.83    135.45 o 
   4  10  12     6569.40     6176.76    106.35 o 
   6  10  12     1156.91     1272.23     55.65 o 
   8  10  12     2110.53     1966.46     83.95 o 
  10  10  12     2506.64     2730.70    115.75 o 
  12  10  12        7.45      -59.75     56.40 o 
  14  10  12     3489.98     3537.92    114.23 o 
  16  10  12       14.13        5.94     57.80 o 
  18  10  12     3372.47     3733.34    151.04 o 
   1  11  12     1493.99     1445.38     49.08 o 
   3  11  12     1554.48     1589.79     53.53 o 
   5  11  12        3.65       50.35     38.43 o 
   7  11  12       78.59       54.80     41.64 o 
   9  11  12     1305.98     1155.73     97.94 o 
  11  11  12       20.47       31.44     40.91 o 
  13  11  12      752.05      558.35     69.44 o 
  15  11  12       40.22      -95.03     71.85 o 
  17  11  12      702.41      818.84    119.22 o 
   0  12  12     9558.20     9355.58    210.19 o 
   2  12  12     1104.66     1121.15     49.90 o 
   4  12  12     1519.03     1584.82     60.17 o 
   6  12  12       55.75       31.57     29.66 o 
   8  12  12      293.13      303.58     55.90 o 
  10  12  12       61.87       99.00     48.02 o 
  12  12  12     4597.76     4512.72    186.49 o 
  14  12  12       55.05       20.74     55.22 o 
  16  12  12      989.18     1233.17    106.82 o 
   1  13  12     2306.89     2260.68     73.05 o 
   3  13  12     7281.13     7413.26    135.44 o 
   5  13  12     5723.07     5980.39    123.13 o 
   7  13  12      989.28      908.05     66.39 o 
   9  13  12     2205.17     2213.80    127.49 o 
  11  13  12       37.85       33.62     57.65 o 
  13  13  12     1136.09      999.80     92.99 o 
  15  13  12       23.46       93.76     74.53 o 
   0  14  12      426.84      356.54     75.31 o 
   2  14  12      592.03      516.09     45.94 o 
   4  14  12     5776.61     5847.23    141.25 o 
   6  14  12     3184.93     3356.42    114.47 o 
   8  14  12        6.94       -0.45     41.83 o 
  10  14  12       12.11       17.12     47.99 o 
  12  14  12     4707.34     4949.90    193.90 o 
  14  14  12      221.21      267.96    111.48 o 
   1  15  12     1577.75     1668.88     88.83 o 
   3  15  12     2491.09     2516.52     93.46 o 
   5  15  12       13.61       22.61     49.46 o 
   7  15  12       98.27       97.48     53.62 o 
   9  15  12        6.04      -70.55     47.03 o 
  11  15  12      538.63      658.48     91.85 o 
  13  15  12      345.14      310.55     92.05 o 
   0  16  12      109.89       57.56     85.39 o 
   2  16  12     7948.49     8107.40    193.89 o 
   4  16  12        3.83      -45.91     45.98 o 
   6  16  12     1343.35     1457.18    109.33 o 
   8  16  12      274.57      232.01     65.90 o 
  10  16  12     1341.24     1546.44    112.48 o 
  12  16  12     1409.00     1675.25    218.60 o 
   1  17  12      606.23      637.38     75.74 o 
   3  17  12        0.17      -10.70     58.74 o 
   5  17  12       29.80       22.65     67.54 o 
   7  17  12      176.86      148.02     66.07 o 
   9  17  12      684.49      670.42    108.51 o 
  11  17  12      488.71      595.60    126.21 o 
   0  18  12     1412.64     1411.31    144.81 o 
   2  18  12      249.26      351.05     70.36 o 
   4  18  12     3480.04     3601.68    138.67 o 
   6  18  12       49.41        0.61     78.16 o 
   8  18  12      307.63      408.49     92.18 o 
  10  18  12        4.65       29.50     84.51 o 
   1  19  12      305.54      320.28     83.73 o 
   3  19  12     1973.07     1883.09    117.63 o 
   5  19  12        5.34     -146.73    111.81 o 
   7  19  12      648.53      536.81    102.39 o 
   9  19  12       39.92       29.78     83.23 o 
   0  20  12        4.38       27.73    109.29 o 
   2  20  12     1236.40     1300.42    123.53 o 
   4  20  12     2444.33     2589.77    154.74 o 
   6  20  12      888.83      825.40    163.92 o 
   1  21  12       21.14      -48.07     91.22 o 
   3  21  12        3.13      -33.22    103.14 o 
   2   1  13     2995.08     2985.35     73.67 o 
   4   1  13      911.36      906.34     41.59 o 
   6   1  13     2541.85     2268.57     65.24 o 
   8   1  13     7507.85     7460.97    147.91 o 
  10   1  13    18829.18    18840.94    316.42 o 
  12   1  13     3572.76     3778.95    126.37 o 
  14   1  13     1968.26     2020.60    101.57 o 
  16   1  13       73.35      153.11     50.23 o 
  18   1  13      122.70       96.37     51.91 o 
  20   1  13      416.33      405.47     69.79 o 
   1   2  13       61.21       68.79     27.84 o 
   3   2  13      324.20      317.43     31.45 o 
   5   2  13     1027.19     1067.42     44.86 o 
   7   2  13     1603.88     1511.63     61.23 o 
   9   2  13     4559.08     4602.36    105.36 o 
  11   2  13     1398.44     1159.39     61.89 o 
  13   2  13     1794.30     1782.20    102.49 o 
  15   2  13      382.83      374.70     53.49 o 
  17   2  13     1144.06     1001.05     74.29 o 
  19   2  13       40.36       78.29     57.18 o 
   2   3  13     2253.73     2177.31     57.76 o 
   4   3  13     2381.59     2288.11     60.31 o 
   6   3  13       94.55      124.25     56.72 o 
   8   3  13     6710.59     6586.51    122.73 o 
  10   3  13       26.29        5.46     35.45 o 
  12   3  13       12.66       19.17     58.03 o 
  14   3  13       43.71       48.21     43.76 o 
  16   3  13        3.23       10.39     46.72 o 
  18   3  13      684.07      568.41     68.97 o 
  20   3  13     2161.93     2335.77    143.18 o 
   1   4  13        0.05       17.03     26.43 o 
   3   4  13     3032.60     3170.74     70.33 o 
   5   4  13      106.13      172.48     30.95 o 
   7   4  13       29.99       43.77     30.92 o 
   9   4  13     9907.58     9536.75    159.98 o 
  11   4  13     5667.12     5557.36    129.95 o 
  13   4  13     1062.35      985.31     59.36 o 
  15   4  13       46.80       -9.83     41.21 o 
  17   4  13     1091.24     1116.48    101.48 o 
  19   4  13     3216.77     3339.44    188.74 o 
   2   5  13     1432.33     1608.38     50.32 o 
   4   5  13     1102.63     1086.02     44.80 o 
   6   5  13     9187.78     8597.75    143.80 o 
   8   5  13     2083.66     2246.07     68.62 o 
  10   5  13     8473.46     8204.82    159.67 o 
  12   5  13     4518.56     4213.16    116.98 o 
  14   5  13      882.15      824.80     57.40 o 
  16   5  13      335.18      305.50     55.51 o 
  18   5  13       10.36       90.05     69.60 o 
   1   6  13     1296.65     1326.47     48.75 o 
   3   6  13     4469.29     4875.53     91.03 o 
   5   6  13      866.30      943.17     43.01 o 
   7   6  13     1878.88     1582.47     56.09 o 
   9   6  13      918.70     1068.93     58.15 o 
  11   6  13     3452.67     3203.51     89.98 o 
  13   6  13      202.98      214.44     50.81 o 
  15   6  13     1279.19     1215.18     67.71 o 
  17   6  13      429.80      373.40     56.07 o 
  19   6  13     1592.02     1359.16     98.96 o 
   2   7  13     2173.95     2473.41     66.11 o 
   4   7  13      361.00      457.74     36.36 o 
   6   7  13     8778.04     8267.61    146.35 o 
   8   7  13     4293.89     4393.33    100.07 o 
  10   7  13     3274.57     3207.02     87.67 o 
  12   7  13      213.69      284.08     45.45 o 
  14   7  13        0.26       -6.81     43.19 o 
  16   7  13     1565.76     1476.90     86.15 o 
  18   7  13      111.54       91.86     56.25 o 
   1   8  13     1251.92     1294.24     47.97 o 
   3   8  13     1187.06     1231.27     50.70 o 
   5   8  13     5604.37     5559.88    103.02 o 
   7   8  13     4242.56     4272.33     96.73 o 
   9   8  13     5368.10     4979.38    115.23 o 
  11   8  13       34.50      -29.54     41.12 o 
  13   8  13        4.52        5.18     37.93 o 
  15   8  13     1562.78     1428.59    121.87 o 
  17   8  13     1094.83     1014.64     97.22 o 
   2   9  13     1213.78     1188.78     48.43 o 
   4   9  13     2314.02     2165.46     61.12 o 
   6   9  13      291.62      299.02     41.77 o 
   8   9  13     5001.81     5374.34    128.03 o 
  10   9  13      612.63      557.63     46.96 o 
  12   9  13     3416.32     3391.85    104.60 o 
  14   9  13     2353.76     2143.60    114.99 o 
  16   9  13       83.21       79.72     73.40 o 
  18   9  13       82.79       20.65     65.35 o 
   1  10  13      253.67      189.65     33.20 o 
   3  10  13     3517.68     3351.99     83.31 o 
   5  10  13       48.43      109.99     32.08 o 
   7  10  13     1710.05     1494.32     68.18 o 
   9  10  13        7.50      -67.36     44.90 o 
  11  10  13      639.14      713.95     62.75 o 
  13  10  13     2459.61     2355.32    143.15 o 
  15  10  13       11.41       12.12     47.83 o 
  17  10  13      320.83      282.26    100.38 o 
   2  11  13     6718.14     6675.75    118.19 o 
   4  11  13     5419.07     5269.04    107.89 o 
   6  11  13     6274.97     6017.46    161.71 o 
   8  11  13     2950.75     2682.13    102.48 o 
  10  11  13     1615.18     1692.30    110.52 o 
  12  11  13      415.17      512.89     87.78 o 
  14  11  13      533.20      505.00     70.89 o 
  16  11  13      679.35      799.46    119.04 o 
   1  12  13       56.98       68.43     33.79 o 
   3  12  13     2568.27     2573.10     74.09 o 
   5  12  13     7427.89     7668.86    145.26 o 
   7  12  13      413.65      423.07     57.80 o 
   9  12  13       71.14       76.99     41.65 o 
  11  12  13      887.15      833.39     76.99 o 
  13  12  13      152.22      159.37     60.38 o 
  15  12  13     1249.56     1135.58    134.09 o 
   2  13  13        1.86      -14.51     45.20 o 
   4  13  13     1285.87     1392.06     62.23 o 
   6  13  13      282.50      210.14     40.82 o 
   8  13  13      303.14      260.11     56.50 o 
  10  13  13     4057.86     4255.01    136.42 o 
  12  13  13      113.60       45.87     54.10 o 
  14  13  13      844.03      840.77    126.99 o 
   1  14  13     4869.95     4628.03    110.62 o 
   3  14  13      353.31      245.19     52.60 o 
   5  14  13     4926.80     5169.18    140.20 o 
   7  14  13        0.12       62.93     53.34 o 
   9  14  13       51.57       16.11     55.16 o 
  11  14  13      148.42      130.17     60.91 o 
  13  14  13        2.92       66.54     88.32 o 
  15  14  13       95.29       76.64     87.65 o 
   2  15  13     2316.58     2447.03     97.38 o 
   4  15  13     4777.81     4949.85    138.32 o 
   6  15  13      561.76      598.82    101.10 o 
   8  15  13     4114.61     4581.12    182.42 o 
  10  15  13     2033.43     2334.00    137.79 o 
  12  15  13      238.42      304.70     80.70 o 
  14  15  13      636.54      693.55    108.59 o 
   1  16  13      471.29      458.27     73.09 o 
   3  16  13      240.20      163.63     52.54 o 
   5  16  13      425.73      273.68     65.31 o 
   7  16  13       11.73      -14.01     52.05 o 
   9  16  13        8.56      -47.75     59.96 o 
  11  16  13     1053.21     1162.02    105.12 o 
   2  17  13      869.00      971.32     87.87 o 
   4  17  13     1156.48     1111.99     91.25 o 
   6  17  13      200.18      237.53     96.39 o 
   8  17  13     1250.85     1368.41    109.08 o 
  10  17  13      320.53      513.03     82.69 o 
   1  18  13       49.00       27.32     73.32 o 
   3  18  13      253.31      283.99     78.12 o 
   5  18  13      442.64      442.64     80.08 o 
   7  18  13      186.76      187.53     87.14 o 
   9  18  13      661.86      643.54    123.66 o 
   2  19  13       62.57       27.28    100.03 o 
   4  19  13     1572.40     1590.61    145.68 o 
   6  19  13      855.14      918.14    115.50 o 
   8  19  13      657.58      499.15    103.00 o 
   1  20  13      628.68      534.80    147.32 o 
   3  20  13        0.21        0.43    106.45 o 
   5  20  13     1405.97     1488.03    140.23 o 
   0   0  14    16089.53    15389.78    449.19 o 
   2   0  14     4077.15     3453.39    113.60 o 
   4   0  14     2842.40     2692.02     95.91 o 
   6   0  14     2605.85     2373.07     98.97 o 
   8   0  14     3665.41     3815.06    139.67 o 
  10   0  14     5347.27     5251.05    195.59 o 
  12   0  14     4518.68     4255.13    158.91 o 
  14   0  14     6334.41     6470.90    294.25 o 
  16   0  14     4935.81     4247.76    233.36 o 
  18   0  14       52.94      133.74     76.98 o 
   1   1  14     8435.79     7951.04    133.99 o 
   3   1  14     4264.34     4127.45     84.42 o 
   5   1  14      270.01      290.21     35.24 o 
   7   1  14       97.85       78.69     35.47 o 
   9   1  14     3970.40     4018.13    100.12 o 
  11   1  14     5928.52     5965.40    133.02 o 
  13   1  14     1843.94     1887.63     75.00 o 
  15   1  14      545.54      552.41     60.75 o 
  17   1  14      846.65      868.65     70.08 o 
  19   1  14      270.01      128.58     60.44 o 
   0   2  14    23570.04    21405.98    396.60 o 
   2   2  14     5924.67     5453.95     97.94 o 
   4   2  14       37.85       36.32     29.80 o 
   6   2  14        3.75      -36.91     39.41 o 
   8   2  14      369.49      322.32     44.57 o 
  10   2  14     2218.61     2214.55    100.56 o 
  12   2  14      779.41      830.92     62.95 o 
  14   2  14     4814.02     4978.12    124.64 o 
  16   2  14     2226.50     2228.22     92.98 o 
  18   2  14     2680.66     2384.49    125.31 o 
   1   3  14      102.16       37.56     28.99 o 
   3   3  14     4369.47     4333.74     89.62 o 
   5   3  14      963.68     1121.79     47.98 o 
   7   3  14      636.07      695.08     45.04 o 
   9   3  14      351.55      321.05     43.67 o 
  11   3  14        0.05        8.77     52.05 o 
  13   3  14      308.84      256.00     54.27 o 
  15   3  14       65.25       12.98     41.14 o 
  17   3  14     1791.78     1548.41    133.99 o 
  19   3  14        3.62      -31.48     55.80 o 
   0   4  14    13627.97    13110.45    270.94 o 
   2   4  14     7209.07     7113.54    114.00 o 
   4   4  14      266.42      226.17     33.54 o 
   6   4  14     3094.68     3034.00     94.00 o 
   8   4  14      485.10      502.65     43.44 o 
  10   4  14      254.85      173.92     41.01 o 
  12   4  14     3263.55     3159.19    100.92 o 
  14   4  14       13.86        0.92     45.14 o 
  16   4  14      188.47      268.46     63.70 o 
  18   4  14        8.03       22.65     72.67 o 
   1   5  14     2003.08     2022.17     59.35 o 
   3   5  14     3325.57     3356.80     74.70 o 
   5   5  14     6607.70     6300.44    116.02 o 
   7   5  14      762.12      843.66     52.07 o 
   9   5  14     4048.17     3870.83     96.52 o 
  11   5  14      915.39      951.31     57.28 o 
  13   5  14        7.01       19.90     43.28 o 
  15   5  14      701.53      592.98     85.73 o 
  17   5  14       18.18      -68.74     68.55 o 
  19   5  14      856.88      899.41     83.83 o 
   0   6  14      875.52      724.11     59.41 o 
   2   6  14     3893.24     3586.38     78.01 o 
   4   6  14     3906.04     3997.07     86.72 o 
   6   6  14       25.07       10.63     34.28 o 
   8   6  14     1478.64     1261.35     55.41 o 
  10   6  14        4.50      -45.84     35.44 o 
  12   6  14     1360.09     1312.54     69.87 o 
  14   6  14     7020.36     7146.07    270.81 o 
  16   6  14     1732.65     2109.70    154.11 o 
  18   6  14       22.92       -4.26     60.10 o 
   1   7  14      218.93      232.08     34.50 o 
   3   7  14      413.51      364.31     40.41 o 
   5   7  14      827.04      817.57     45.73 o 
   7   7  14      236.67      391.28     43.77 o 
   9   7  14     2885.06     2667.74     82.04 o 
  11   7  14      102.61       58.80     38.97 o 
  13   7  14      177.10      137.80     43.41 o 
  15   7  14      360.37      405.29     54.56 o 
  17   7  14      709.05      721.28    106.07 o 
   0   8  14     5367.23     5029.76    142.63 o 
   2   8  14     1647.60     1553.41     58.69 o 
   4   8  14     2819.69     2637.40     69.55 o 
   6   8  14        8.60        8.53     38.53 o 
   8   8  14        0.14       36.42     49.43 o 
  10   8  14      177.81      188.10     46.11 o 
  12   8  14      585.31      606.02     56.93 o 
  14   8  14     2241.61     2397.05    176.29 o 
  16   8  14     3694.37     3817.94    236.81 o 
  18   8  14        1.46       75.95     63.77 o 
   1   9  14     1425.96     1354.87     54.53 o 
   3   9  14      767.13      794.54     44.35 o 
   5   9  14      192.69       87.41     34.94 o 
   7   9  14     3576.27     3487.07    115.10 o 
   9   9  14     5358.25     5361.39    117.62 o 
  11   9  14      519.05      536.57     55.99 o 
  13   9  14      541.56      412.96     55.88 o 
  15   9  14      130.54      172.63     53.14 o 
  17   9  14     1027.43     1176.84     93.92 o 
   0  10  14     1724.72     1715.71     88.91 o 
   2  10  14     3581.62     3443.67     77.83 o 
   4  10  14      750.20      750.60     44.35 o 
   6  10  14        0.32      -29.86     35.21 o 
   8  10  14      892.61      809.41     56.78 o 
  10  10  14      232.74      195.98     46.31 o 
  12  10  14      628.89      644.21     80.77 o 
  14  10  14      491.73      594.72     83.98 o 
  16  10  14      808.32      872.96     86.91 o 
   1  11  14     7176.10     7298.00    124.85 o 
   3  11  14       18.55       10.39     34.03 o 
   5  11  14      644.58      624.92     56.63 o 
   7  11  14      160.10       90.86     49.14 o 
   9  11  14     3781.58     3529.17    107.44 o 
  11  11  14       99.47      128.40     79.15 o 
  13  11  14       73.55       66.30     54.93 o 
  15  11  14      435.82      432.10     71.84 o 
   0  12  14     7808.37     7469.52    181.49 o 
   2  12  14     6298.77     6450.17    124.81 o 
   4  12  14      476.78      389.81     46.39 o 
   6  12  14       66.67        4.74     39.08 o 
   8  12  14      648.59      573.29     69.38 o 
  10  12  14       98.89      127.48     46.22 o 
  12  12  14     1097.38     1133.85     86.08 o 
  14  12  14     5370.05     6080.86    268.75 o 
   1  13  14     1356.53     1276.81     64.80 o 
   3  13  14       10.53        8.72     39.40 o 
   5  13  14     3573.33     3669.69     98.52 o 
   7  13  14      821.84      750.83     58.32 o 
   9  13  14      959.54      847.42     71.82 o 
  11  13  14      339.51      377.99     64.38 o 
  13  13  14     2290.50     2093.71    223.26 o 
  15  13  14     1894.73     2192.89    174.01 o 
   0  14  14     1403.81     1405.30    107.85 o 
   2  14  14       47.41      -48.14     40.86 o 
   4  14  14      849.56      766.65     57.63 o 
   6  14  14     2115.37     2239.08     99.11 o 
   8  14  14      841.61      787.51     91.66 o 
  10  14  14      261.21      251.72     60.80 o 
  12  14  14      121.51      105.28    104.85 o 
  14  14  14     2019.09     2367.96    192.60 o 
   1  15  14        1.90       39.33     52.30 o 
   3  15  14     1144.61     1172.48     77.20 o 
   5  15  14      331.34      434.43     66.42 o 
   7  15  14      416.25      358.11    108.65 o 
   9  15  14      400.26      368.79     74.96 o 
  11  15  14       80.74      205.29     91.09 o 
  13  15  14       10.93      -46.72     66.31 o 
   0  16  14    11967.18    12317.23    606.81 o 
   2  16  14      923.02     1111.74     91.04 o 
   4  16  14       67.85       75.20     82.73 o 
   6  16  14      478.81      475.62     67.46 o 
   8  16  14      127.86       59.10     67.63 o 
  10  16  14      819.69      977.07    103.36 o 
  12  16  14     1207.27     1723.89    234.73 o 
   1  17  14      129.09      193.59     70.33 o 
   3  17  14      164.61      115.95     74.74 o 
   5  17  14      627.22      736.81     90.40 o 
   7  17  14        1.73       38.73     64.14 o 
   9  17  14      569.79      565.19    108.59 o 
   0  18  14     1390.56     1657.59    168.70 o 
   2  18  14     2075.00     2297.85    120.25 o 
   4  18  14       35.27      -32.06     67.72 o 
   6  18  14        1.45      -61.07     82.53 o 
   8  18  14       12.72      -64.78     82.93 o 
   1  19  14        4.43     -101.40     73.55 o 
   3  19  14      245.58       88.19     75.84 o 
   5  19  14        0.45     -122.29    141.63 o 
   0  20  14       16.22      154.85    120.35 o 
   2  20  14      163.25      159.02     90.44 o 
   2   1  15    18473.16    16941.83    244.37 o 
   4   1  15     1282.53     1297.62     51.47 o 
   6   1  15      354.55      333.22     41.83 o 
   8   1  15     7289.34     7274.43    142.07 o 
  10   1  15     7004.97     6888.91    171.79 o 
  12   1  15       47.81       35.06     42.46 o 
  14   1  15        9.28      -45.78     46.17 o 
  16   1  15      340.48      246.58     56.16 o 
  18   1  15     2655.20     2590.50    157.69 o 
   1   2  15      439.53      444.63     38.74 o 
   3   2  15      172.67      150.54     32.75 o 
   5   2  15      501.59      553.17     41.26 o 
   7   2  15      182.95      126.55     39.83 o 
   9   2  15     2447.43     2522.95     94.98 o 
  11   2  15       67.47       16.18     34.98 o 
  13   2  15       26.12        4.93     40.50 o 
  15   2  15      211.98      198.73     57.35 o 
  17   2  15      497.30      272.72     58.49 o 
  19   2  15       49.71       93.75     59.45 o 
   2   3  15     2487.56     2096.45     63.80 o 
   4   3  15     1192.44     1142.13     49.58 o 
   6   3  15     2715.61     2453.35     72.29 o 
   8   3  15     2612.63     2559.55     77.32 o 
  10   3  15     1933.27     1956.50     69.88 o 
  12   3  15      211.46      205.07     47.52 o 
  14   3  15     1495.16     1401.28     95.77 o 
  16   3  15     5245.46     4999.02    207.70 o 
  18   3  15      460.42      367.15     63.63 o 
   1   4  15     1061.90     1076.57     49.50 o 
   3   4  15       21.62       27.34     33.13 o 
   5   4  15     1581.12     1580.19     59.60 o 
   7   4  15     1375.90     1412.23     60.06 o 
   9   4  15      405.52      424.95     51.01 o 
  11   4  15       71.29       68.14     40.45 o 
  13   4  15      176.94      108.11     54.22 o 
  15   4  15       82.37      137.06     48.80 o 
  17   4  15     1124.80      955.70     94.13 o 
   2   5  15      532.59      560.17     42.19 o 
   4   5  15    18511.11    17862.94    302.05 o 
   6   5  15     1092.03      980.19     55.74 o 
   8   5  15     5401.67     5156.01    152.72 o 
  10   5  15      850.09      985.43     64.31 o 
  12   5  15      236.03      308.12     47.79 o 
  14   5  15      395.14      361.80     54.75 o 
  16   5  15      917.63      929.73     88.94 o 
  18   5  15      687.58      749.80     75.49 o 
   1   6  15      834.60      840.87     44.99 o 
   3   6  15     2133.56     2231.36     68.04 o 
   5   6  15      970.14      986.63     53.86 o 
   7   6  15     1497.99     1454.02     59.19 o 
   9   6  15     1822.56     1558.96     67.31 o 
  11   6  15     1030.33      996.98     61.59 o 
  13   6  15        0.41       53.07     40.44 o 
  15   6  15       66.74       64.33     69.45 o 
  17   6  15        6.37      -79.30     77.90 o 
   2   7  15     2277.09     2422.05     70.61 o 
   4   7  15     2864.86     2625.44     71.14 o 
   6   7  15        1.71      -46.24     34.96 o 
   8   7  15    16109.27    15011.86    258.11 o 
  10   7  15     2606.25     2462.95     94.28 o 
  12   7  15      196.97      298.36     46.70 o 
  14   7  15      735.29      678.04     62.97 o 
  16   7  15       79.06      -10.75     65.74 o 
   1   8  15      847.10      795.00     46.04 o 
   3   8  15        1.94       12.89     39.37 o 
   5   8  15      941.13      985.19     50.81 o 
   7   8  15      236.74      407.95     43.10 o 
   9   8  15       89.03      199.11     42.05 o 
  11   8  15     4476.10     4296.99    108.28 o 
  13   8  15      143.63      112.32     49.13 o 
  15   8  15       59.84       53.02     51.56 o 
  17   8  15      146.44      176.46     61.64 o 
   2   9  15      262.67      210.76     36.09 o 
   4   9  15       87.01       77.83     33.62 o 
   6   9  15     3142.24     3292.11    106.55 o 
   8   9  15      152.12       85.41     41.76 o 
  10   9  15     1108.22     1283.50     72.19 o 
  12   9  15        7.10       30.29     50.84 o 
  14   9  15     2346.01     2264.15    147.89 o 
  16   9  15      349.46      327.18     62.23 o 
   1  10  15      252.44      258.80     44.23 o 
   3  10  15     1444.88     1539.39     65.35 o 
   5  10  15     2165.00     2100.02    106.67 o 
   7  10  15     8441.45     7682.03    195.23 o 
   9  10  15     3391.26     2957.69    147.96 o 
  11  10  15     3685.88     3596.42    155.08 o 
  13  10  15       57.68        3.39     62.36 o 
  15  10  15      180.83       -9.43     63.57 o 
   2  11  15     4784.30     4738.99    106.42 o 
   4  11  15     4494.19     4847.16    128.33 o 
   6  11  15    10153.64     9209.06    238.61 o 
   8  11  15       80.97       24.95     47.23 o 
  10  11  15     6121.68     5862.18    140.94 o 
  12  11  15      327.88      350.02     61.70 o 
  14  11  15      479.23      494.38     89.61 o 
   1  12  15      302.47      308.31     42.09 o 
   3  12  15      823.24      824.72     56.10 o 
   5  12  15      514.95      596.68     53.55 o 
   7  12  15      992.16     1059.75     66.50 o 
   9  12  15      429.06      370.84     60.01 o 
  11  12  15     2092.12     2097.69    130.75 o 
  13  12  15      120.44      -18.83     96.68 o 
  15  12  15      800.33      885.88     91.15 o 
   2  13  15      357.73      354.81     49.02 o 
   4  13  15     2029.18     2034.07     84.28 o 
   6  13  15       23.01      -62.25     41.50 o 
   8  13  15      355.81      420.17     74.71 o 
  10  13  15      956.14      902.64     89.85 o 
  12  13  15     3235.36     3317.19    130.98 o 
  14  13  15      936.08      807.30    130.69 o 
   1  14  15     1477.77     1426.53     77.53 o 
   3  14  15     1020.30      940.98     65.59 o 
   5  14  15     1877.34     2029.96     99.57 o 
   7  14  15      511.21      739.48    106.67 o 
   9  14  15      649.85      571.85     97.26 o 
  11  14  15      345.08      269.15     66.13 o 
  13  14  15      724.28      710.74    135.21 o 
   2  15  15     3953.81     3995.31    151.51 o 
   4  15  15     1839.46     1841.78     96.89 o 
   6  15  15     1550.98     1921.44    100.27 o 
   8  15  15     5289.99     5536.28    185.31 o 
  10  15  15     1010.98     1402.94    150.03 o 
  12  15  15     2423.46     2565.97    201.47 o 
   1  16  15       44.26      -69.82     78.02 o 
   3  16  15        1.21      -78.81     52.65 o 
   5  16  15      205.47      185.88     61.00 o 
   7  16  15      793.93      661.23     91.51 o 
   9  16  15       30.85       22.82    100.81 o 
  11  16  15      232.83      349.62    132.14 o 
   2  17  15      202.85      228.47     75.54 o 
   4  17  15      406.73      431.63     81.96 o 
   6  17  15       66.40        2.30     68.98 o 
   8  17  15      875.42      898.32    116.19 o 
   1  18  15      338.49      145.60     84.79 o 
   3  18  15      129.75      108.08     74.18 o 
   5  18  15      815.69     1128.86    105.87 o 
   7  18  15      376.92      304.32    168.42 o 
   2  19  15        0.39       34.66     94.50 o 
   4  19  15     1431.56     1482.02    115.72 o 
   0   0  16     3638.94     3914.52    201.52 o 
   2   0  16        1.90       -6.74     73.36 o 
   4   0  16    33774.68    32273.03    584.97 o 
   6   0  16    19751.29    18940.46    415.67 o 
   8   0  16      732.61      710.18     73.30 o 
  10   0  16      103.55      122.62     52.60 o 
  12   0  16      252.72      260.01     75.02 o 
  14   0  16      277.66      251.27    104.92 o 
  16   0  16       47.44      190.97    121.77 o 
  18   0  16      162.58       19.60     78.15 o 
   1   1  16     1995.49     2158.83     72.47 o 
   3   1  16        7.60      -14.82     33.11 o 
   5   1  16    14962.76    15038.05    220.64 o 
   7   1  16    12769.49    12252.54    201.39 o 
   9   1  16       15.88      -28.56     43.82 o 
  11   1  16       51.86      -11.46     37.13 o 
  13   1  16      458.02      503.79     59.01 o 
  15   1  16     1055.97      873.45     89.51 o 
  17   1  16     3689.04     3507.17    205.31 o 
   0   2  16     1419.31     1290.71     79.70 o 
   2   2  16      443.90      415.49     41.19 o 
   4   2  16     6688.61     6308.89    118.01 o 
   6   2  16        5.45      -54.62     36.41 o 
   8   2  16     5457.52     5196.51    157.97 o 
  10   2  16       33.72       66.92     37.48 o 
  12   2  16      111.09      203.21     45.20 o 
  14   2  16     5450.44     5081.47    184.72 o 
  16   2  16     5236.99     5009.27    134.84 o 
  18   2  16     1258.30      982.84    117.16 o 
   1   3  16    12010.71    11678.62    185.65 o 
   3   3  16     9869.00     9553.79    165.71 o 
   5   3  16     3889.12     3825.44     92.12 o 
   7   3  16      153.56      224.18     42.42 o 
   9   3  16     7254.10     6960.13    170.87 o 
  11   3  16       86.81       23.06     44.08 o 
  13   3  16      124.95       68.54     59.43 o 
  15   3  16     1678.71     1542.24    139.29 o 
  17   3  16     1375.62     1203.59     88.58 o 
   0   4  16     4617.22     4332.33    139.04 o 
   2   4  16     3061.99     3009.75     78.27 o 
   4   4  16     6493.67     5708.55    114.71 o 
   6   4  16       27.13        5.80     37.18 o 
   8   4  16     9583.57     9622.67    263.70 o 
  10   4  16        8.01       54.30     43.79 o 
  12   4  16      328.86      320.18     48.53 o 
  14   4  16     1976.08     2028.49    111.34 o 
  16   4  16      558.60      800.30     87.98 o 
  18   4  16     2404.64     2677.52    207.43 o 
   1   5  16     4212.42     3941.00    101.60 o 
   3   5  16        7.11       -4.68     35.35 o 
   5   5  16     1218.01     1237.85     57.55 o 
   7   5  16     5913.93     6367.22    152.88 o 
   9   5  16     5862.77     5607.66    184.40 o 
  11   5  16      433.36      372.42     50.24 o 
  13   5  16       12.13      -11.91     58.41 o 
  15   5  16        1.57        5.77     44.66 o 
  17   5  16      324.88      258.13     71.84 o 
   0   6  16       36.86      -43.73     49.16 o 
   2   6  16     1899.00     2004.14     66.45 o 
   4   6  16    22882.13    21769.08    418.83 o 
   6   6  16     7084.74     6936.70    133.47 o 
   8   6  16      302.36      373.32     46.73 o 
  10   6  16      369.47      261.68     48.76 o 
  12   6  16      101.11      100.04     43.30 o 
  14   6  16     3264.66     3116.93    160.06 o 
  16   6  16      179.32      150.77     53.17 o 
   1   7  16       52.81       50.31     34.80 o 
   3   7  16     3697.56     3662.36    114.60 o 
   5   7  16     1298.75     1537.13     62.59 o 
   7   7  16     1006.50     1065.54     66.52 o 
   9   7  16       70.30       15.16     45.54 o 
  11   7  16     2963.58     2879.75    100.29 o 
  13   7  16     1267.37     1165.21     68.36 o 
  15   7  16       92.30       40.56     67.13 o 
  17   7  16      437.36      434.78     81.12 o 
   0   8  16      163.76      116.81     63.56 o 
   2   8  16       72.22       21.17     34.24 o 
   4   8  16     4698.16     4542.66    118.65 o 
   6   8  16      316.53      421.59     44.20 o 
   8   8  16     2147.35     1812.33     73.87 o 
  10   8  16     2105.48     2107.35     80.67 o 
  12   8  16      883.62      997.12     84.10 o 
  14   8  16     4860.45     4753.37    208.14 o 
  16   8  16     5014.53     5192.22    223.03 o 
   1   9  16      193.94      125.29     37.05 o 
   3   9  16     1741.12     1760.43     71.15 o 
   5   9  16     1799.01     1512.77     78.07 o 
   7   9  16     1669.15     1617.66     68.07 o 
   9   9  16      401.91      344.62     67.23 o 
  11   9  16     6249.77     5627.07    176.99 o 
  13   9  16     1716.44     1716.83    147.32 o 
  15   9  16       49.41      131.02     56.57 o 
   0  10  16       26.08       -1.80     49.93 o 
   2  10  16     2426.14     2264.97     72.57 o 
   4  10  16     5641.99     5233.53    127.45 o 
   6  10  16      145.87      107.08     52.78 o 
   8  10  16     4725.69     4790.25    138.54 o 
  10  10  16      273.74      285.02     70.26 o 
  12  10  16        0.74       -4.25     51.97 o 
  14  10  16        1.01      -77.73     99.86 o 
   1  11  16     4714.90     4704.55    166.22 o 
   3  11  16     2707.30     2491.77    103.83 o 
   5  11  16      150.10       48.02     51.11 o 
   7  11  16       85.81      109.54     54.60 o 
   9  11  16     2171.88     2244.01    133.11 o 
  11  11  16        0.53       30.40     46.94 o 
  13  11  16     1313.65     1286.35    147.41 o 
  15  11  16     1083.60     1020.73    153.10 o 
   0  12  16     1655.69     1793.10    106.08 o 
   2  12  16     3354.03     3441.34    113.87 o 
   4  12  16     2810.70     2777.57    125.12 o 
   6  12  16       16.28      -10.56     46.35 o 
   8  12  16       56.76       87.28     70.19 o 
  10  12  16      302.55      256.52     61.87 o 
  12  12  16      543.48      584.91    102.26 o 
  14  12  16        9.52      -37.78     72.07 o 
   1  13  16      450.07      349.27     50.50 o 
   3  13  16      347.55      229.03     51.91 o 
   5  13  16      248.80      306.62     51.21 o 
   7  13  16      170.73      115.98     60.94 o 
   9  13  16     2841.51     3097.84    199.91 o 
  11  13  16        5.13      -30.77     56.76 o 
  13  13  16      717.53      586.64     79.67 o 
   0  14  16      211.99      117.07     66.14 o 
   2  14  16      654.80      597.94     74.97 o 
   4  14  16     3215.72     3337.88    112.20 o 
   6  14  16      547.11      549.81     73.47 o 
   8  14  16       70.87       14.61     56.33 o 
  10  14  16     3252.03     3069.89    233.91 o 
  12  14  16       22.36       14.59     61.84 o 
   1  15  16     2090.81     2000.98     92.51 o 
   3  15  16        0.49      -42.82     57.77 o 
   5  15  16      406.11      312.45     67.42 o 
   7  15  16       80.14      117.86     64.47 o 
   9  15  16      104.78       93.14    100.42 o 
  11  15  16      431.60      608.48    109.05 o 
   0  16  16     3362.91     3609.62    214.77 o 
   2  16  16     1629.16     1552.71    110.47 o 
   4  16  16       16.99        2.55    109.38 o 
   6  16  16      278.94      264.58     85.88 o 
   8  16  16       67.99      155.62     97.28 o 
  10  16  16     1737.43     1901.22    173.48 o 
   1  17  16        4.91      -56.62     76.00 o 
   3  17  16       99.64       96.67     76.52 o 
   5  17  16      696.53      645.93    126.65 o 
   7  17  16      734.29      834.61     97.97 o 
   0  18  16     1014.85     1109.13    160.73 o 
   2  18  16     1690.67     1924.43    139.09 o 
   4  18  16        1.84        2.64     78.30 o 
   6  18  16      164.85      131.82    168.21 o 
   1  19  16      745.39      575.07    105.21 o 
   2   1  17       13.70       29.21     41.00 o 
   4   1  17    23719.61    22805.89    473.71 o 
   6   1  17     8178.63     7624.08    166.27 o 
   8   1  17     6381.89     5821.92    187.21 o 
  10   1  17      890.65      953.32     56.60 o 
  12   1  17       34.14       52.13     42.13 o 
  14   1  17     1726.58     1696.21    124.54 o 
  16   1  17      206.32      103.30     71.70 o 
   1   2  17     2140.57     2102.10     71.30 o 
   3   2  17     7253.00     6908.42    142.27 o 
   5   2  17      113.10      121.85     39.96 o 
   7   2  17       27.12      -16.72     38.93 o 
   9   2  17      757.26      721.49     56.97 o 
  11   2  17     1696.85     1631.85    112.93 o 
  13   2  17      112.10       17.72     49.51 o 
  15   2  17       57.33      108.16     58.17 o 
  17   2  17      152.06      -42.28     80.64 o 
   2   3  17     1940.45     2009.60     69.72 o 
   4   3  17    11020.34    11013.61    228.07 o 
   6   3  17    10498.44    10008.56    235.23 o 
   8   3  17        7.91      -22.75     38.43 o 
  10   3  17     6053.23     5876.94    163.92 o 
  12   3  17      243.47      231.73     52.30 o 
  14   3  17      468.20      477.27     70.48 o 
  16   3  17     2700.09     2696.14    158.93 o 
   1   4  17      829.91      824.50     51.82 o 
   3   4  17      248.15      214.25     44.45 o 
   5   4  17      826.31      757.23     51.54 o 
   7   4  17     5002.56     4918.18    129.33 o 
   9   4  17     2595.30     2638.82     83.31 o 
  11   4  17        0.67       13.71     46.41 o 
  13   4  17        8.25      -61.59     41.06 o 
  15   4  17       38.02      -62.70     54.09 o 
  17   4  17      262.31      111.01     56.48 o 
   2   5  17     6661.62     6477.01    125.39 o 
   4   5  17      898.32     1027.07     54.30 o 
   6   5  17     1946.20     1829.30     83.13 o 
   8   5  17     3991.44     3900.20     99.94 o 
  10   5  17     2730.55     2894.12    117.77 o 
  12   5  17      962.12      912.44     63.14 o 
  14   5  17       62.19       59.26     45.60 o 
  16   5  17      518.42      632.87     68.14 o 
   1   6  17     3723.39     3611.55     99.08 o 
   3   6  17     2567.91     2632.96     87.45 o 
   5   6  17        1.27       36.58     37.29 o 
   7   6  17     3085.13     3182.42     96.58 o 
   9   6  17        2.59        8.27     44.25 o 
  11   6  17       19.32       39.10     46.63 o 
  13   6  17       29.75       44.87     57.95 o 
  15   6  17     2027.22     2117.27    143.67 o 
   2   7  17     2434.51     2492.68     83.66 o 
   4   7  17      809.75      730.09     52.67 o 
   6   7  17     2697.75     2627.37     80.00 o 
   8   7  17     4999.07     4918.49    167.46 o 
  10   7  17     1781.50     1633.61     92.84 o 
  12   7  17     1093.19     1040.84     65.40 o 
  14   7  17      306.29      266.19     57.38 o 
  16   7  17       11.96       72.28     57.06 o 
   1   8  17     1427.95     1399.77     62.20 o 
   3   8  17     8480.43     7857.78    239.10 o 
   5   8  17      160.60      232.28     49.10 o 
   7   8  17      694.43      817.85     70.00 o 
   9   8  17      911.44      718.49     67.92 o 
  11   8  17     1935.46     1948.62     98.90 o 
  13   8  17      161.13      228.30     54.46 o 
  15   8  17      174.87      157.05     79.24 o 
   2   9  17     5319.76     5341.86    170.66 o 
   4   9  17     1140.54     1005.20     56.11 o 
   6   9  17     3126.80     2934.17    111.73 o 
   8   9  17     3488.22     3760.21    116.61 o 
  10   9  17      624.22      686.52     64.23 o 
  12   9  17     1587.24     1672.27     86.86 o 
  14   9  17      503.57      648.40     70.16 o 
   1  10  17      470.88      346.39     44.84 o 
   3  10  17       26.17        9.21     35.81 o 
   5  10  17       15.32       -6.21     37.27 o 
   7  10  17       45.31       83.08     47.83 o 
   9  10  17     2537.70     2451.82    130.20 o 
  11  10  17        3.81      -50.67     52.79 o 
  13  10  17      394.75      200.23     58.73 o 
  15  10  17       96.40       84.52     56.20 o 
   2  11  17       18.11       47.15     36.99 o 
   4  11  17     2813.63     2772.77    120.48 o 
   6  11  17     2871.15     2665.22    144.00 o 
   8  11  17      481.39      559.55     60.84 o 
  10  11  17       26.14       83.76     50.69 o 
  12  11  17      267.46      296.01     59.92 o 
  14  11  17       65.96       23.90     92.86 o 
   1  12  17      710.90      674.52     58.63 o 
   3  12  17       75.42      122.03     62.24 o 
   5  12  17       62.92       30.50     50.94 o 
   7  12  17     5340.95     4973.99    136.44 o 
   9  12  17      360.47      345.28     57.90 o 
  11  12  17     1543.88     1558.59    112.59 o 
  13  12  17      201.95      140.89     68.71 o 
   2  13  17       96.11      197.48     52.49 o 
   4  13  17     3850.57     3867.42    210.91 o 
   6  13  17      710.09      842.05     65.41 o 
   8  13  17    12916.83    12958.34    342.22 o 
  10  13  17     5636.00     5470.11    321.66 o 
  12  13  17      514.93      436.17     95.83 o 
   1  14  17      203.29      188.40     55.49 o 
   3  14  17     1032.02      853.75     72.27 o 
   5  14  17      554.87      513.75     73.70 o 
   7  14  17     1024.95     1132.47    165.11 o 
   9  14  17      325.09      327.27     87.01 o 
  11  14  17     1868.12     1931.26    205.27 o 
   2  15  17     1400.32     1297.82     93.26 o 
   4  15  17     1987.61     1991.87    128.01 o 
   6  15  17        6.35      -41.14     60.30 o 
   8  15  17       18.12      -55.82     64.07 o 
  10  15  17     2270.03     2237.03    297.38 o 
   1  16  17      546.72      371.52     87.24 o 
   3  16  17      166.05      144.26     65.45 o 
   5  16  17       66.43       86.16     94.98 o 
   7  16  17      535.31      463.49    116.04 o 
   2  17  17     3317.83     3201.48    283.43 o 
   4  17  17      118.92      119.64     80.36 o 
   6  17  17     2694.20     2769.93    243.35 o 
   1  18  17     1524.90     1655.69    144.68 o 
   3  18  17      188.46       93.50     83.32 o 
   0   0  18       32.13      -55.88     72.76 o 
   2   0  18     4087.62     3745.07    218.10 o 
   4   0  18     2264.26     2108.52    111.83 o 
   6   0  18    31043.47    30033.16    897.45 o 
   8   0  18     1473.65     1328.65     98.23 o 
  10   0  18     2795.63     2988.38    159.04 o 
  12   0  18     1362.47     1227.66    104.45 o 
  14   0  18    10497.69    10792.97    427.49 o 
  16   0  18      152.34      257.09    220.98 o 
   1   1  18     2746.04     2891.85     85.11 o 
   3   1  18      786.80      768.45     51.92 o 
   5   1  18     3328.76     3122.21     93.30 o 
   7   1  18      678.91      666.69     54.56 o 
   9   1  18       85.00       77.25     40.91 o 
  11   1  18      346.52      371.64     52.96 o 
  13   1  18      515.82      615.72     62.05 o 
  15   1  18      142.05       71.14     72.29 o 
  17   1  18      399.06      288.86     69.84 o 
   0   2  18    19631.69    18611.58    629.20 o 
   2   2  18      266.42      304.30     42.64 o 
   4   2  18        5.41       39.69     38.58 o 
   6   2  18      799.20      886.77     58.61 o 
   8   2  18        4.71      -25.39     41.01 o 
  10   2  18        6.38       29.86     39.25 o 
  12   2  18     1597.37     1676.46     78.73 o 
  14   2  18     1808.41     2015.02    118.36 o 
  16   2  18      475.42      587.95     67.54 o 
   1   3  18     5502.99     5323.22    114.10 o 
   3   3  18      467.19      434.23     44.28 o 
   5   3  18      291.78      306.77     45.89 o 
   7   3  18     1705.32     1674.73    123.87 o 
   9   3  18     2157.26     2050.57    101.01 o 
  11   3  18      411.66      362.21     51.20 o 
  13   3  18      751.52      824.98     82.61 o 
  15   3  18       94.99       17.24     52.09 o 
   0   4  18    26491.66    24930.91    903.23 o 
   2   4  18      500.94      636.81     49.93 o 
   4   4  18     3616.55     3708.87    114.43 o 
   6   4  18      153.48      206.95     44.94 o 
   8   4  18      875.36      974.94     68.24 o 
  10   4  18      136.38      112.07     45.19 o 
  12   4  18     4293.86     4469.28    172.23 o 
  14   4  18     1034.81     1238.23    103.54 o 
  16   4  18      887.46      915.48     76.86 o 
   1   5  18     3451.08     3355.50    113.63 o 
   3   5  18      794.03      649.55     51.39 o 
   5   5  18      125.25      210.74     44.18 o 
   7   5  18       24.91       75.84     40.04 o 
   9   5  18       90.61       68.90     44.16 o 
  11   5  18     1235.27     1174.67     77.24 o 
  13   5  18      476.08      401.38     59.98 o 
  15   5  18       31.94       54.65     50.99 o 
   0   6  18      428.32      331.42     62.62 o 
   2   6  18     3491.44     3431.41    115.57 o 
   4   6  18     1932.71     1694.40     70.59 o 
   6   6  18     5559.93     5456.74    123.62 o 
   8   6  18      833.80      924.81     83.16 o 
  10   6  18      379.87      422.63     54.20 o 
  12   6  18     2471.27     2611.59    136.45 o 
  14   6  18     4734.76     4833.14    193.37 o 
  16   6  18      323.24      297.79     66.23 o 
   1   7  18     2849.21     2591.01     80.78 o 
   3   7  18     2075.73     2140.51     83.48 o 
   5   7  18        0.01        8.22     44.81 o 
   7   7  18      948.82      891.29     64.83 o 
   9   7  18        0.01        7.38     40.69 o 
  11   7  18      658.38      579.67     57.37 o 
  13   7  18      593.46      474.16     63.14 o 
  15   7  18     2182.57     2394.22    162.70 o 
   0   8  18     5741.84     4983.19    223.53 o 
   2   8  18      912.72     1006.60     57.01 o 
   4   8  18      482.78      507.17     74.03 o 
   6   8  18     1754.46     1753.90     78.00 o 
   8   8  18      359.43      311.80     48.68 o 
  10   8  18       44.78      -10.64     47.39 o 
  12   8  18     1353.21     1518.72    134.57 o 
  14   8  18     2425.88     2919.75    123.25 o 
   1   9  18     2949.60     2601.08    118.05 o 
   3   9  18     2637.33     2425.36     83.79 o 
   5   9  18       90.96       54.94     39.92 o 
   7   9  18       17.28       28.93     52.73 o 
   9   9  18      496.88      350.66     56.67 o 
  11   9  18      729.98      692.41     74.48 o 
  13   9  18      458.64      453.58     73.18 o 
   0  10  18     8996.08     8689.72    493.54 o 
   2  10  18      902.33      985.71     69.36 o 
   4  10  18     3559.88     3442.43    102.82 o 
   6  10  18     1124.52     1041.15     77.79 o 
   8  10  18      328.59      316.10     73.16 o 
  10  10  18      367.51      369.72     66.82 o 
  12  10  18     1241.54     1152.72    118.62 o 
  14  10  18      271.28      377.59     66.00 o 
   1  11  18     1239.26     1071.52     69.74 o 
   3  11  18      782.55      732.74     60.01 o 
   5  11  18     3019.43     3102.10    106.09 o 
   7  11  18      147.33      203.54     51.54 o 
   9  11  18      623.36      533.15     63.23 o 
  11  11  18      116.97       38.95     53.36 o 
  13  11  18       79.87       41.76     83.29 o 
   0  12  18      240.84       71.72    120.88 o 
   2  12  18     5699.47     5736.98    148.62 o 
   4  12  18       54.01      -23.63     47.34 o 
   6  12  18     1514.70     1588.62     83.48 o 
   8  12  18      987.97      987.69     85.91 o 
  10  12  18      919.16      811.01     74.13 o 
  12  12  18       40.48       13.56     87.41 o 
   1  13  18      126.01       83.95     49.46 o 
   3  13  18      314.44      340.00     61.08 o 
   5  13  18      251.02      277.12     64.68 o 
   7  13  18      916.96     1100.03     99.48 o 
   9  13  18      273.49      308.90     94.73 o 
  11  13  18      393.40      338.09     91.04 o 
   0  14  18       20.66       38.15    130.10 o 
   2  14  18     4111.52     4166.59    202.38 o 
   4  14  18     1588.67     1577.07     98.05 o 
   6  14  18       54.11       61.01     67.49 o 
   8  14  18      433.71      499.08    156.91 o 
  10  14  18       14.00       51.33     80.88 o 
   1  15  18        3.05       16.20     65.32 o 
   3  15  18      131.34      115.38     65.45 o 
   5  15  18     1736.86     1671.85    114.37 o 
   7  15  18     1397.28     1748.44    226.53 o 
   0  16  18     3977.17     4677.12    329.25 o 
   2  16  18       32.49        3.41     80.92 o 
   4  16  18     1149.05     1259.60    102.01 o 
   6  16  18     1518.08     1370.97    147.30 o 
   1  17  18      535.90      618.10    127.87 o 
   3  17  18       87.33       97.81     83.74 o 
   2   1  19        1.16       76.44     36.65 o 
   4   1  19      858.24      850.89     57.79 o 
   6   1  19     5891.22     5353.14    125.06 o 
   8   1  19       60.83       89.12     45.75 o 
  10   1  19     1142.70     1304.26     68.17 o 
  12   1  19      497.02      499.18     58.54 o 
  14   1  19     1195.22     1284.80     92.24 o 
  16   1  19       56.54      -28.20     78.88 o 
   1   2  19      201.62      169.17     41.77 o 
   3   2  19      205.03      212.47     45.11 o 
   5   2  19     1910.43     1950.65     79.02 o 
   7   2  19     2611.99     2358.53     86.95 o 
   9   2  19     1118.19      987.08     62.89 o 
  11   2  19      404.97      472.51     55.55 o 
  13   2  19      116.12      114.93     56.75 o 
  15   2  19      198.50       60.52     66.62 o 
   2   3  19      975.83      880.76     54.80 o 
   4   3  19     9148.14     8540.94    182.92 o 
   6   3  19     4436.27     4327.17    155.55 o 
   8   3  19      767.95      927.49     61.27 o 
  10   3  19       59.04       39.81     43.60 o 
  12   3  19      168.33      151.77     48.82 o 
  14   3  19       65.69       39.43     52.87 o 
  16   3  19      161.90       81.42     64.07 o 
   1   4  19      141.71      120.12     40.26 o 
   3   4  19      203.00      179.98     43.08 o 
   5   4  19     1887.89     1704.56    100.66 o 
   7   4  19     1029.14      989.36     70.42 o 
   9   4  19      173.50      217.29     48.49 o 
  11   4  19      785.94      796.18     62.10 o 
  13   4  19       19.23       68.17     47.87 o 
  15   4  19      213.50      278.15     69.16 o 
   2   5  19        2.10       10.32     39.05 o 
   4   5  19     8819.18     8145.52    209.58 o 
   6   5  19        1.30       -9.86     42.87 o 
   8   5  19      547.77      637.19     57.55 o 
  10   5  19      810.92      822.55     64.77 o 
  12   5  19     1223.02     1315.83     84.34 o 
  14   5  19      237.91      110.52     52.21 o 
   1   6  19      554.23      555.54     51.00 o 
   3   6  19      912.83      937.84     71.13 o 
   5   6  19     1056.58      966.90     63.37 o 
   7   6  19      612.61      629.45     57.23 o 
   9   6  19     2196.45     2220.98     89.90 o 
  11   6  19      143.13      139.29     48.97 o 
  13   6  19      251.44      339.76     55.42 o 
  15   6  19       21.12       57.58     85.67 o 
   2   7  19      700.13      657.81     53.08 o 
   4   7  19     1025.85     1063.56    101.16 o 
   6   7  19        2.53       15.80     41.36 o 
   8   7  19     6112.02     6095.31    143.35 o 
  10   7  19     2344.54     2380.99    100.91 o 
  12   7  19      179.60      187.52     51.57 o 
  14   7  19      195.69      153.11     65.37 o 
   1   8  19     1288.92     1206.28     62.85 o 
   3   8  19      453.24      456.72     52.20 o 
   5   8  19     3610.20     3387.12    120.64 o 
   7   8  19      445.11      463.49     54.35 o 
   9   8  19      969.88      966.75     65.05 o 
  11   8  19      425.07      503.63     70.95 o 
  13   8  19      882.27     1016.43     79.88 o 
   2   9  19      994.92      974.46     63.89 o 
   4   9  19     2538.94     2307.84     87.24 o 
   6   9  19     3257.91     3236.92    153.07 o 
   8   9  19     1690.54     1755.76    116.84 o 
  10   9  19     1520.97     1835.30     94.16 o 
  12   9  19      806.78     1027.92     79.35 o 
   1  10  19      181.31      123.49     45.36 o 
   3  10  19     1098.58      869.94     58.85 o 
   5  10  19     3007.82     2687.26    141.88 o 
   7  10  19     1274.24     1318.61     81.76 o 
   9  10  19      169.96      145.22     55.90 o 
  11  10  19       70.61      144.70     58.07 o 
  13  10  19        0.09       74.48     57.53 o 
   2  11  19      159.93      180.61     49.24 o 
   4  11  19      462.18      320.56     76.19 o 
   6  11  19     2125.39     2242.07    121.59 o 
   8  11  19       69.23       42.73     54.70 o 
  10  11  19      308.50      351.17     61.96 o 
  12  11  19      984.50     1017.91     81.56 o 
   1  12  19     1304.84     1222.10     82.63 o 
   3  12  19       25.09      -35.23     44.63 o 
   5  12  19     1770.50     1638.65    143.83 o 
   7  12  19        7.25      -16.34     49.60 o 
   9  12  19     5216.96     5360.74    250.86 o 
  11  12  19       42.77       39.17     65.00 o 
   2  13  19        2.77      -27.90     57.64 o 
   4  13  19       36.85      -37.39     65.35 o 
   6  13  19     7342.50     6822.15    292.43 o 
   8  13  19     6766.26     7043.95    357.54 o 
  10  13  19        1.26      -83.82     60.84 o 
   1  14  19       98.20      104.25     95.53 o 
   3  14  19     1660.93     1673.00     94.51 o 
   5  14  19      326.38      336.82     78.89 o 
   7  14  19      292.52      270.98    128.13 o 
   2  15  19       18.93      100.04     98.34 o 
   4  15  19      842.54      945.60     95.11 o 
   6  15  19      596.77      751.01    117.43 o 
   1  16  19      369.27      379.55    108.69 o 
   3  16  19       22.26       80.34     69.92 o 
   0   0  20     8944.55     9160.54    470.42 o 
   2   0  20    10062.73     9805.68    360.42 o 
   4   0  20       14.54       25.16     65.75 o 
   6   0  20     1930.57     1560.47    105.51 o 
   8   0  20     2532.13     2426.53    320.78 o 
  10   0  20       13.47      -34.06     57.67 o 
  12   0  20        6.79      -29.91     71.61 o 
  14   0  20      694.95      683.89    102.99 o 
   1   1  20     3716.04     3824.63    140.00 o 
   3   1  20     5435.10     5239.54    154.83 o 
   5   1  20       28.04       -8.20     41.68 o 
   7   1  20       29.27      119.95     46.28 o 
   9   1  20     1131.33     1062.82     77.01 o 
  11   1  20       27.90       15.00     46.19 o 
  13   1  20       19.39       16.19     53.07 o 
  15   1  20      159.88      140.30     59.77 o 
   0   2  20    15291.82    15160.21    420.49 o 
   2   2  20    10081.03    10302.76    292.27 o 
   4   2  20     7656.20     7619.52    203.15 o 
   6   2  20     2455.00     2323.63    103.81 o 
   8   2  20     2046.38     1926.36     85.85 o 
  10   2  20      871.27      963.67     67.63 o 
  12   2  20      500.28      508.14     59.78 o 
  14   2  20     4802.88     5146.58    216.30 o 
   1   3  20      122.63       68.98     41.13 o 
   3   3  20       13.24       60.10     41.59 o 
   5   3  20      159.23      145.32     47.70 o 
   7   3  20        1.85        9.37     44.35 o 
   9   3  20      615.16      467.90     56.48 o 
  11   3  20     2292.71     2174.38    138.10 o 
  13   3  20      388.37      421.39     61.00 o 
  15   3  20      471.48      657.74     73.67 o 
   0   4  20      273.70      276.25     65.36 o 
   2   4  20      236.22      287.23     46.79 o 
   4   4  20     1752.66     1698.50     93.34 o 
   6   4  20     1255.36     1261.65     69.58 o 
   8   4  20       28.80       20.05     42.52 o 
  10   4  20      128.17      122.37     48.24 o 
  12   4  20      454.79      448.21     58.35 o 
  14   4  20       23.67       16.93     60.78 o 
   1   5  20        8.20      -36.64     39.75 o 
   3   5  20       77.03       68.08     41.91 o 
   5   5  20        4.12       47.74     46.29 o 
   7   5  20      212.34      176.97     45.89 o 
   9   5  20      217.70      137.81     48.16 o 
  11   5  20      114.61      106.37     49.53 o 
  13   5  20      701.67      819.46     69.48 o 
   0   6  20     1075.28     1281.03    138.59 o 
   2   6  20      128.22       27.04     40.53 o 
   4   6  20       37.69       92.00     41.62 o 
   6   6  20      254.94      232.24     48.32 o 
   8   6  20      168.10      239.98     49.65 o 
  10   6  20     1977.48     2055.22    140.82 o 
  12   6  20     5713.04     6452.81    202.74 o 
  14   6  20      117.13       64.38     53.40 o 
   1   7  20      890.46      739.39     56.71 o 
   3   7  20      265.01      253.73     48.07 o 
   5   7  20      431.10      320.34     49.82 o 
   7   7  20        2.89        0.31     43.50 o 
   9   7  20      938.86      921.43     67.17 o 
  11   7  20        0.01      -24.17     46.80 o 
  13   7  20       54.15       39.97     58.62 o 
   0   8  20     6145.09     6018.46    371.49 o 
   2   8  20     3023.43     2951.53    131.16 o 
   4   8  20     1074.90     1014.46     61.92 o 
   6   8  20     2106.56     1978.38     97.80 o 
   8   8  20      441.61      349.71     54.79 o 
  10   8  20      309.71      208.66     93.16 o 
  12   8  20     2007.87     2147.69    147.05 o 
   1   9  20     1807.22     1684.80     79.24 o 
   3   9  20      115.29      142.58     44.17 o 
   5   9  20       61.28       49.39     45.01 o 
   7   9  20      158.91      148.91     56.17 o 
   9   9  20       39.15       -8.66     51.46 o 
  11   9  20     5351.94     5914.71    236.10 o 
   0  10  20      278.06      348.37     96.02 o 
   2  10  20      454.26      513.18     53.08 o 
   4  10  20      245.83      318.44     56.40 o 
   6  10  20      280.31      274.15     58.83 o 
   8  10  20      159.69      136.16     57.18 o 
  10  10  20      707.08      781.40    121.46 o 
   1  11  20      245.14      190.33     51.13 o 
   3  11  20        0.34      -22.80     45.75 o 
   5  11  20      177.15      255.74     78.53 o 
   7  11  20     2324.13     2305.16    171.54 o 
   9  11  20     1521.62     1570.09    110.22 o 
  11  11  20      125.83      279.65     63.47 o 
   0  12  20     1310.26     1349.44    120.85 o 
   2  12  20     1269.83     1526.54     98.75 o 
   4  12  20      623.84      639.57     69.86 o 
   6  12  20       43.51        8.32     52.29 o 
   8  12  20       58.82      106.25     59.15 o 
   1  13  20       33.42       63.11     55.96 o 
   3  13  20       77.32       23.99     63.71 o 
   5  13  20      431.58      424.21    126.52 o 
   7  13  20      440.63      462.47     93.61 o 
   0  14  20       46.17       29.93     84.25 o 
   2  14  20     1387.84     1495.39     95.16 o 
   4  14  20      802.25      820.25     79.52 o 
   6  14  20      786.49      569.84    103.91 o 
   1  15  20      557.69      804.30     85.53 o 
   3  15  20       18.63      -65.36     65.53 o 
   2   1  21      402.33      551.91     53.57 o 
   4   1  21     2101.90     2080.62     87.42 o 
   6   1  21     1778.47     2020.67    122.78 o 
   8   1  21      612.55      533.36     59.36 o 
  10   1  21      651.51      697.23     60.11 o 
  12   1  21     2090.70     2373.60    131.21 o 
  14   1  21     1103.86     1338.66     90.02 o 
   1   2  21     1288.11     1371.02     67.09 o 
   3   2  21       43.74      106.37     44.33 o 
   5   2  21       94.60      113.17     45.93 o 
   7   2  21      382.52      234.63     51.25 o 
   9   2  21       61.73      127.62     59.17 o 
  11   2  21      217.32      222.11     52.62 o 
  13   2  21       36.31       91.79     67.58 o 
   2   3  21       86.47      110.26     44.40 o 
   4   3  21      901.12      930.64     63.31 o 
   6   3  21     2730.25     2598.43     99.71 o 
   8   3  21      317.74      361.25     52.59 o 
  10   3  21      260.50      190.16     52.80 o 
  12   3  21       46.28       99.71     52.93 o 
  14   3  21     1099.08     1161.58     88.08 o 
   1   4  21     1515.47     1526.05     72.27 o 
   3   4  21       18.27        8.95     42.28 o 
   5   4  21      227.53      328.59     55.67 o 
   7   4  21      106.79       67.24     48.75 o 
   9   4  21     1394.20     1551.12     80.13 o 
  11   4  21      105.81       81.42     50.45 o 
  13   4  21      220.26       86.91     53.71 o 
   2   5  21      491.12      576.25     61.55 o 
   4   5  21     3302.81     3199.11    124.93 o 
   6   5  21      117.84      122.34     48.67 o 
   8   5  21      490.37      523.16     58.41 o 
  10   5  21     1537.93     1460.12     90.47 o 
  12   5  21      530.10      500.58     64.78 o 
   1   6  21     2403.11     2404.51     98.83 o 
   3   6  21      426.56      295.14     49.34 o 
   5   6  21        9.88       -9.04     45.55 o 
   7   6  21       54.80       41.18     52.06 o 
   9   6  21      637.60      635.73     62.96 o 
  11   6  21     3981.18     4295.25    198.14 o 
  13   6  21     1827.16     1787.63    130.35 o 
   2   7  21       15.96       -3.02     45.31 o 
   4   7  21      317.15      346.12     53.50 o 
   6   7  21      280.62      380.15     53.62 o 
   8   7  21     2336.86     2252.47    135.40 o 
  10   7  21     1419.67     1684.88    153.26 o 
  12   7  21     1197.99     1480.29    134.15 o 
   1   8  21      982.32      922.60     66.57 o 
   3   8  21      904.88      923.48     77.61 o 
   5   8  21     1025.01     1088.33    108.70 o 
   7   8  21     2186.17     2286.01    128.00 o 
   9   8  21      155.32      222.09     53.92 o 
  11   8  21       27.81        9.27     56.90 o 
   2   9  21     1065.93     1001.06     67.05 o 
   4   9  21      969.15      901.49     66.04 o 
   6   9  21      873.45      922.45     67.64 o 
   8   9  21      155.07      190.44     57.95 o 
  10   9  21       16.45      -22.47     55.94 o 
   1  10  21     1194.07     1182.68    118.79 o 
   3  10  21      213.94      134.08     51.87 o 
   5  10  21        1.78       14.53     51.85 o 
   7  10  21     1046.40     1124.84     81.20 o 
   9  10  21       51.42      -37.60     54.66 o 
   2  11  21      287.26      251.21     57.12 o 
   4  11  21     1143.67     1250.71    125.79 o 
   6  11  21     1497.74     1498.50     90.33 o 
   8  11  21      109.63       89.51     59.07 o 
   1  12  21       14.97        8.84     51.12 o 
   3  12  21       33.96       -2.70     86.08 o 
   5  12  21        0.00      -45.92     51.62 o 
   7  12  21      483.91      400.46     73.23 o 
   2  13  21       12.32      -29.66     58.22 o 
   4  13  21      157.95      131.76     78.87 o 
   6  13  21     3533.85     4138.33    211.52 o 
   1  14  21      231.72      235.81     65.26 o 
   3  14  21       80.82       30.31     58.89 o 
   0   0  22     3333.71     3722.27    430.33 o 
   2   0  22       20.43       24.08     61.49 o 
   4   0  22     3744.05     3786.27    156.63 o 
   6   0  22      147.03      144.57     69.51 o 
   8   0  22        6.42       32.44     80.00 o 
  10   0  22      680.06      774.89     90.97 o 
  12   0  22     1903.85     2204.63    171.97 o 
   1   1  22     1200.78     1268.43     69.27 o 
   3   1  22     4418.08     4220.56    174.71 o 
   5   1  22      163.96      198.54     50.65 o 
   7   1  22      914.77      946.65     66.69 o 
   9   1  22      176.83      216.30     68.88 o 
  11   1  22     1188.89     1284.72     85.50 o 
  13   1  22        4.53        1.11     57.54 o 
   0   2  22     6454.29     6545.76    334.75 o 
   2   2  22     3230.20     3370.79    153.92 o 
   4   2  22       34.35      -47.29     43.11 o 
   6   2  22      183.92      182.26     49.42 o 
   8   2  22       25.88      -48.61     46.25 o 
  10   2  22        5.23       98.50     51.42 o 
  12   2  22     1158.03     1255.20     87.24 o 
   1   3  22       74.25      121.65     45.38 o 
   3   3  22      187.85      247.61     53.93 o 
   5   3  22      422.26      442.50     56.46 o 
   7   3  22      207.94      194.69     51.97 o 
   9   3  22       80.72       58.73     48.94 o 
  11   3  22      544.51      571.60     65.91 o 
   0   4  22     1721.34     1982.81    210.26 o 
   2   4  22     2818.15     2927.29    119.02 o 
   4   4  22      290.63      292.41     55.13 o 
   6   4  22      431.78      403.70     55.41 o 
   8   4  22        0.31      -22.72     46.64 o 
  10   4  22      148.73      207.21     57.25 o 
  12   4  22       56.85       56.55     53.75 o 
   1   5  22       19.29       70.14     45.05 o 
   3   5  22      265.42      214.56     49.40 o 
   5   5  22        3.45      -56.89     42.78 o 
   7   5  22       28.13      -60.31     44.57 o 
   9   5  22      353.47      360.86     62.84 o 
  11   5  22      200.54      265.47     58.93 o 
   0   6  22     7037.06     7124.99    306.38 o 
   2   6  22      526.76      574.66     57.44 o 
   4   6  22       38.93       49.26     46.23 o 
   6   6  22      385.13      423.92     57.03 o 
   8   6  22      555.46      594.24     62.70 o 
  10   6  22      812.68      920.81     73.13 o 
   1   7  22       16.47       69.25     44.72 o 
   3   7  22     1397.87     1424.05     76.13 o 
   5   7  22       24.20       12.91     45.95 o 
   7   7  22        0.64       77.71     48.78 o 
   9   7  22      786.78      837.04     70.60 o 
  11   7  22     1766.50     2071.27    190.14 o 
   0   8  22     5409.33     5134.56    310.17 o 
   2   8  22     1235.04     1279.44     71.14 o 
   4   8  22        4.58      -65.06     77.46 o 
   6   8  22      131.13      101.62     49.33 o 
   8   8  22      621.88      699.38    104.43 o 
  10   8  22      503.42      477.33     71.34 o 
   1   9  22     3527.79     3577.21    173.37 o 
   3   9  22      338.03      314.54     51.49 o 
   5   9  22      144.78      105.62     49.30 o 
   7   9  22      254.34      318.76     94.67 o 
   9   9  22      598.44      641.98    102.26 o 
   0  10  22     2620.42     2935.38    209.40 o 
   2  10  22      408.26      414.17     58.99 o 
   4  10  22      121.53      193.60     58.62 o 
   6  10  22     1105.32     1194.42    140.29 o 
   8  10  22       22.10      -12.92     55.86 o 
   1  11  22     2166.52     2286.24    122.48 o 
   3  11  22      214.03      108.47     59.03 o 
   5  11  22        0.01       82.55     56.18 o 
   7  11  22      108.08       53.60     58.63 o 
   0  12  22     4102.72     4357.42    224.80 o 
   2  12  22      196.63      253.93     71.22 o 
   4  12  22      149.57      316.36     71.43 o 
   1  13  22      228.06      237.48     66.93 o 
   3  13  22     1170.44     1324.77    116.21 o 
   2   1  23      796.51      767.07     63.06 o 
   4   1  23      210.18      272.22     52.19 o 
   6   1  23     1308.79     1302.18     77.86 o 
   8   1  23      466.02      690.24     67.53 o 
  10   1  23     2706.14     2841.25    154.02 o 
   1   2  23      597.62      630.91     60.48 o 
   3   2  23       31.58       41.11     46.12 o 
   5   2  23      226.34      218.14     66.66 o 
   7   2  23      177.44      223.15     53.49 o 
   9   2  23     1542.77     1831.75    118.84 o 
  11   2  23      101.76      105.55     55.20 o 
   2   3  23      359.62      438.96     56.15 o 
   4   3  23      557.67      590.59     59.90 o 
   6   3  23      528.86      496.34     60.18 o 
   8   3  23     6318.96     6832.42    265.25 o 
  10   3  23      770.69      994.78     75.54 o 
   1   4  23      802.67      783.19     61.73 o 
   3   4  23      571.19      510.10     58.64 o 
   5   4  23       10.63       70.64     47.79 o 
   7   4  23      156.08      291.05     55.98 o 
   9   4  23       95.98      184.62     55.38 o 
  11   4  23      739.17      952.76     75.00 o 
   2   5  23      180.73       87.78     49.30 o 
   4   5  23      104.13       65.25     47.40 o 
   6   5  23      739.93      769.53     72.17 o 
   8   5  23     1036.59     1316.04    102.47 o 
  10   5  23      749.92      748.16     88.67 o 
   1   6  23     1527.42     1570.70     78.69 o 
   3   6  23        3.70      -60.31     44.27 o 
   5   6  23      291.19      370.70     64.16 o 
   7   6  23       23.55       12.15     50.38 o 
   9   6  23        9.70        3.80     62.84 o 
   2   7  23       24.82       27.07     46.25 o 
   4   7  23       30.24      122.27     60.22 o 
   6   7  23     2906.72     3078.94    122.92 o 
   8   7  23      550.37      698.45     68.45 o 
   1   8  23     2177.77     2177.00    155.51 o 
   3   8  23      145.27       79.15     51.61 o 
   5   8  23      105.37       18.29     62.17 o 
   7   8  23        0.08       19.78     50.14 o 
   2   9  23       39.21       30.98     60.47 o 
   4   9  23      602.05      488.63     73.99 o 
   6   9  23      938.52     1065.10     84.19 o 
   1  10  23     1227.32     1231.87    110.56 o 
   3  10  23        2.82       18.63     55.00 o 
   5  10  23       41.03       34.77     61.98 o 
   2  11  23      129.04      113.08     68.70 o 
   4  11  23        5.40      -76.92     51.28 o 
   1  12  23       13.05        8.96     58.77 o 
   0   0  24    17082.45    17501.81    637.31 o 
   2   0  24     9146.39     8923.59    460.47 o 
   4   0  24     8331.95     7632.12    471.12 o 
   6   0  24       89.95      173.28     73.54 o 
   8   0  24        5.51        0.64     72.53 o 
  10   0  24      549.24      823.67    128.51 o 
   1   1  24     1440.57     1402.41     94.12 o 
   3   1  24     6051.95     6156.38    255.97 o 
   5   1  24      139.28      116.79     53.20 o 
   7   1  24      898.78      848.03     71.04 o 
   9   1  24        4.33        1.08     51.87 o 
   0   2  24       79.08      264.52     81.36 o 
   2   2  24       73.80      194.72     65.96 o 
   4   2  24     1838.36     1903.49     88.89 o 
   6   2  24        1.47       59.17     56.29 o 
   8   2  24       72.94       99.47     55.64 o 
   1   3  24      883.82     1000.40     87.45 o 
   3   3  24     1395.79     1516.56     80.57 o 
   5   3  24      305.73      293.90     56.30 o 
   7   3  24      518.87      550.89     65.39 o 
   9   3  24     3208.88     3573.37    203.67 o 
   0   4  24     2380.22     2698.06    287.78 o 
   2   4  24     2781.51     2953.36    150.30 o 
   4   4  24        8.85        2.31     48.57 o 
   6   4  24      338.83      331.64     61.09 o 
   8   4  24     1301.24     1574.92    141.93 o 
   1   5  24      134.70      144.89     52.22 o 
   3   5  24     1797.11     1939.23     88.83 o 
   5   5  24      197.47      275.16     57.16 o 
   7   5  24      716.53     1018.12    106.86 o 
   0   6  24     5291.57     5642.17    305.50 o 
   2   6  24     1410.27     1521.69     80.87 o 
   4   6  24     2749.22     2818.47    139.37 o 
   6   6  24        0.48        5.88     50.14 o 
   8   6  24      933.09     1266.49     95.91 o 
   1   7  24      717.08      780.79     67.28 o 
   3   7  24      190.30      133.64     54.01 o 
   5   7  24      241.23      287.45     58.71 o 
   7   7  24       99.85       76.75     54.03 o 
   0   8  24       84.92       -0.29     70.28 o 
   2   8  24      306.85      363.25     58.76 o 
   4   8  24      450.96      514.15     63.53 o 
   6   8  24     1360.89     1557.20    104.16 o 
   1   9  24       33.23      -17.88     50.74 o 
   3   9  24        0.97      -65.89     48.52 o 
   5   9  24      837.71      854.04     79.83 o 
   0  10  24       23.42      106.96     78.89 o 
   2  10  24     4705.33     5346.79    270.10 o 
   2   1  25      195.85      259.55     55.28 o 
   4   1  25      290.67      361.81     58.71 o 
   6   1  25     1104.93     1119.39     77.91 o 
   8   1  25      270.67      271.83     64.26 o 
   1   2  25        2.70      -56.14     48.03 o 
   3   2  25      120.08      184.96     56.18 o 
   5   2  25      286.84      242.62     57.34 o 
   7   2  25     1423.57     1377.03    107.42 o 
   2   3  25      163.96      111.70     62.63 o 
   4   3  25       52.65       70.71     53.26 o 
   6   3  25       86.77      186.66     56.66 o 
   1   4  25      518.10      462.42     62.23 o 
   3   4  25     3014.70     3046.44    117.50 o 
   5   4  25      598.76      647.26     67.44 o 
   7   4  25      288.45      361.80     62.47 o 
   2   5  25      781.70      887.17     72.36 o 
   4   5  25        1.24       33.42     52.55 o 
   6   5  25     1831.70     2266.93    168.93 o 
   1   6  25      495.84      552.44     65.41 o 
   3   6  25     3830.12     4190.25    254.92 o 
   5   6  25       49.45       66.69     57.64 o 
   2   7  25       89.54      116.70     54.54 o 
   4   7  25      632.08      747.09     75.48 o 
   1   8  25      132.19       99.62     56.91 o 
   0   0  26     3157.68     3347.93    242.85 o 
   2   0  26     7505.27     7883.55    324.31 o 
   4   0  26      827.03     1255.66    116.19 o 
   1   1  26     3107.24     3189.73    132.84 o 
   3   1  26      298.25      305.39     59.42 o 
   5   1  26       63.69       64.31     54.12 o 
   0   2  26      258.77      422.07     99.04 o 
   2   2  26     1775.54     2019.15     97.52 o 
   4   2  26     1341.80     1712.70    138.69 o 
   1   3  26        6.52       -8.51     59.26 o 
   3   3  26     1212.46     1258.32     80.65 o 
   0   4  26      156.60       29.22     77.63 o 
   2   4  26       57.58       89.95     55.44 o 
   1   5  26      142.88      126.56     63.13 o 
                                                 
